# Supplementary material for: Epigenome editing of human hematopoietic stem cells enables sustained and reversible thrombosis prevention
Source: bioRxiv. 2026 Mar 29:2026.03.27.714536. Preprint. [Version 1] doi: 10.64898/2026.03.27.714536 (PMC13042045; doi:10.64898/2026.03.27.714536)
Supplement: Supplement 3 [file media-3.xlsx]

## Sheet: TPM
RNA-seq TPM
Gene Name	sgAAVS1_1	sgAAVS1_2	sgITGB3_1	sgITGB3_2	log2(mean(sgAAVS))	log2(mean(sgITGB3))
PRDM16	0.014982	0.0121767	0	0	0.019459	0
PEX10	1.74109	4.02511	2.88558	2.85639	1.95721	1.9527
PEX14	10.1811	9.47136	11.2818	10.4866	3.43646	3.57097
PLCH2	0	0.00550141	0	0.0051253	0.00396298	0.00369239
SPSB1	17.8971	14.1775	13.2303	12.7505	4.09062	3.80637
SLC2A5	0.0330961	0.0358653	0.229611	0.133653	0.0489067	0.240781
NMNAT1	9.58596	8.64238	8.69846	9.44552	3.33831	3.33228
PGAM1P11	0	0.174896	0	0	0.120947	0
MMEL1	1.09652	1.52119	1.22417	1.17384	1.20718	1.13685
TMEM51	0.130767	0.371987	0.0756023	0.247539	0.323517	0.216077
RER1	44.678	43.9217	47.3035	47.9985	5.50143	5.6044
PANK4	6.95292	5.88551	6.17146	6.36786	2.89127	2.86189
VPS13D	6.52448	6.67432	4.74158	6.55146	2.92589	2.7326
GPR157	0.110354	0.269071	0.0957002	0.188007	0.250613	0.191378
ZBTB40	12.081	11.4857	9.48498	12.7003	3.67619	3.59606
NPHP4	1.32248	0.849044	0.905936	0.85411	1.06058	0.91075
HES5	0.663121	0.0898259	0.383379	0.16737	0.460977	0.350921
PHACTR4	25.2781	24.6815	19.0541	22.6382	4.69932	4.44931
SLC9A1	40.9106	36.8403	29.852	35.663	5.31743	5.07714
PAFAH2	7.71166	8.38304	8.04749	8.6712	3.1775	3.22641
ARL8BP2	1.05083	1.17435	1.21507	0.994602	1.07901	1.07371
AJAP1	0	0	0	0.0265322	0	0.0190131
PTAFR	11.3015	12.4073	7.65975	7.24088	3.68419	3.079
SLC25A33	7.62878	7.4004	8.75539	7.08079	3.08994	3.15674
GJB3	0.123902	0	0	0	0.0867175	0
EYA3	16.0133	14.8847	14.5651	16.0748	4.03993	4.02857
KAZN	10.6949	9.24149	8.4599	8.47378	3.45525	3.24288
TNFRSF1B	0.580977	0.56663	0.850916	0.60121	0.654256	0.787485
UBE4B	25.2911	25.3708	20.6071	23.7623	4.71869	4.5351
PLA2G5	0.0875696	0	0	0	0.0618243	0
PTPRU	0.0437979	0	0	0	0.0312525	0
GJB5	8.90932	6.23173	4.74504	5.11064	3.09938	2.56751
AGO4	15.4155	16.4223	15.8189	16.8668	4.08056	4.11627
ZBTB8B	0	0	0	0.0259057	0	0.018567
FTH1P1	0.825162	0.670655	0.954124	0	0.80563	0.56273
CASZ1	0.167808	0.115404	0.164183	0.117289	0.191065	0.189965
RRAGC	50.6831	50.1893	47.3596	47.9059	5.68471	5.60386
GRIK3	0.683063	0.713781	0.515798	0.701925	0.764195	0.68604
RCC2	185.933	178.205	186.578	202.868	7.51624	7.61267
HSPA5P1	1.34384	1.45628	2.24446	2.09161	1.26307	1.66359
PSMB2	67.7999	67.213	76.9761	76.1496	6.09817	6.27729
THRAP3	151.754	147.578	142.868	148.287	7.23521	7.19552
RPS27P9	0	0.470077	4.68137	0.437939	0.304556	1.83174
PADI4	30.0439	27.1204	22.5521	23.8118	4.88666	4.59586
ZMYM4	46.7863	46.308	45.28	50.7319	5.57129	5.61488
C1orf216	37.746	40.2932	45.6152	45.406	5.32264	5.53949
SHMT1P1	0	0.0906474	0	0	0.0639498	0
ACTL8	0	0.128991	0	0.120172	0.0901697	0.0841814
PHB1P12	0.72172	0.146645	0.208629	0.478169	0.520229	0.425888
RLF	35.2086	38.5395	27.1091	33.0422	5.24314	4.95771
CLSPN	12.8387	12.9333	12.1549	13.9957	3.79556	3.81509
GNL2	25.8946	24.4916	27.1594	28.3214	4.71111	4.84501
GJA4	63.0169	53.0886	49.1029	48.0386	5.88393	5.63142
FCF1P6	0.245931	0.199881	0	0.186216	0.290314	0.128436
MORN1	0.187154	0.167846	0.253715	0.131938	0.235727	0.254384
TTC22	0	0.0194615	0	0	0.0139707	0
RPL6P1	0	0	0	0.1627	0	0.112834
MYCBP	58.8112	61.652	70.1687	66.4472	5.9362	6.11495
DLGAP3	0.0362021	0	0.2093	0.0274118	0.0258807	0.161379
TMA16P2	2.43475	1.78097	4.22291	1.47486	1.63592	1.94444
RIMS3	2.13677	2.44117	1.95793	2.21323	1.71764	1.62554
SMIM12	12.4642	12.2703	13.9866	14.1861	3.74063	3.91517
CZIB	12.1183	14.4701	15.5148	15.621	3.83736	4.05032
FAM151A	0.109418	0.0592869	0.210865	0.469486	0.116834	0.422422
OSBPL9	43.2662	42.7535	42.9954	45.6978	5.45975	5.50292
PARS2	4.65817	5.62845	6.60705	6.11368	2.61902	2.87978
ZYG11B	49.2696	51.8994	41.7015	52.3073	5.68887	5.5851
TTC4	0.293664	0.613741	0.291052	0.365305	0.539732	0.409449
KLF17	0.231533	0.150544	0.0535437	0.105189	0.25222	0.110184
PLPP3	50.7654	47.7906	50.3069	50.8388	5.65186	5.68854
SNIP1	21.1637	19.676	19.87	19.1059	4.42087	4.3567
RPS13P2	298.125	281.771	401.613	385.725	8.18462	8.6245
CPT2	9.95685	10.456	9.75207	10.5977	3.48625	3.48219
FOXJ3	28.8371	29.4047	30.6573	32.5519	4.91269	5.027
TUT4	10.4153	10.7851	9.56759	11.6072	3.53607	3.53449
MAGOH	58.1343	63.7839	86.8334	85.8832	5.95324	6.44887
CDKN2C	57.1885	57.5141	64.7807	61.1999	5.86669	5.99978
C1orf87	0.165455	0.295844	0.0382628	0.0751687	0.29942	0.0795873
ZSWIM5	0.024008	0.0195126	0	0	0.0310568	0
OMA1	11.5512	9.46829	11.741	10.6984	3.52479	3.61114
SLC35D1	65.4498	69.0666	55.2837	59.5321	6.09293	5.86809
LRP8	11.6361	12.4293	9.51459	10.8979	3.70406	3.48623
TCEANC2	5.73626	6.11849	4.83204	5.89597	2.79231	2.66993
GDI2P2	29.1213	26.7982	35.8989	32.4378	4.85598	5.13621
USP1	119.816	126.276	140.51	140.252	6.95473	7.14345
AK5	0.294848	0.325224	0.389633	0.135548	0.389607	0.336387
ADH5P2	0.130186	0.105809	0.150532	0.0985753	0.160917	0.169353
RPL29P5	0	0	0	0.242448	0	0.165074
GIPC2	0.112445	0	0.0866793	0.198666	0.078914	0.192412
ANGPTL3	0	0	0.0250961	0	0	0.0179904
DNAJC6	136.15	135.748	129.342	142.71	7.0975	7.09831
AK4	9.42312	11.0094	2.47836	2.82187	3.48752	1.86794
LEPROT	195.715	194.393	189.116	184.044	7.61511	7.55136
NDUFS5P3	0	0.370497	0	0	0.245189	0
CACHD1	0.375095	0.237114	0.31324	0.173567	0.38527	0.314295
MCOLN2	0.170051	0.63922	0.933981	0.627709	0.490196	0.832562
ATG4C	43.1567	44.9993	52.6707	48.7855	5.49435	5.69288
GJA9	0.0599954	0.0487616	0.0693719	0	0.0763928	0.0491929
TTLL7	5.18193	5.55914	3.60149	4.17583	2.67141	2.28944
KDM4A	36.3987	36.6493	31.6104	37.4138	5.22974	5.15024
ZNHIT6	28.7798	29.5071	32.1321	32.2143	4.91377	5.05195
LMO4	11.0941	13.8323	17.6814	16.4737	3.75095	4.17612
RPL17P6	210.661	227.145	291.447	276.897	7.78072	8.15569
PRPF38A	59.9435	62.2384	65.185	68.4478	5.95631	6.08356
PIGK	56.3793	60.5432	63.3342	65.7578	5.89388	6.03444
PGBD4P8	0.260371	0	0	0.492877	0.17656	0.317811
PSAT1P3	0	0	0.304587	0	0	0.204508
DOCK7	9.40937	9.38439	8.1302	9.42835	3.37808	3.28973
NEGR1	0.155103	0.216104	0.140913	0.0880819	0.245622	0.156393
SHISAL2A	0.109038	0.177242	0.126079	0	0.193002	0.0881952
DNTTIP2	35.5506	37.5945	41.8944	40.2636	5.23161	5.39503
PTPRF	2.67058	2.37037	1.07407	1.44808	1.81577	1.17701
PHKA1P1	4.47705	7.27749	4.35937	4.28207	2.78184	2.41162
COL24A1	6.42329	6.27711	4.11147	4.93313	2.87778	2.46527
GPX7	45.8791	46.5666	50.7994	44.4635	5.56141	5.60382
PKN2	15.4985	15.0623	14.29	15.7676	4.02507	4.00259
ABCD3	19.6794	22.8071	25.2195	24.4249	4.47529	4.69054
ZZZ3	30.6205	31.0196	29.9308	32.6012	4.99187	5.01194
GJB4	2.22939	1.89431	0.820212	1.7648	1.6144	1.19692
HIVEP3	0.0100054	0.0487916	0.0809836	0.0454559	0.0418016	0.0884398
BCAR3	0.105744	0.0687553	0.171179	0.0320274	0.120683	0.139604
CNN3	0.788693	0.897419	0.911955	0.836066	0.8821	0.906129
VAV3	40.2975	42.7957	35.2129	36.8368	5.41097	5.21042
EEF1A1P11	8.11182	9.93219	11.8158	11.6462	3.3251	3.67028
TLCD4	0.574615	0.0966251	0.252021	0.367578	0.41751	0.389346
LRRC8D	131.566	137.436	112.653	120.355	7.08216	6.87657
S1PR1	0.154089	0.0455407	0.129579	0.0848544	0.137261	0.146938
MATR3P3	0.24676	1.60444	0.570651	0.934221	0.94531	0.809362
ELAPOR1	0.22282	0.219904	0.193232	0.265126	0.288491	0.297695
ARHGAP29	0.0398282	0.0388447	0.0368422	0.048252	0.0556627	0.0601126
COA7	20.4959	21.1739	25.4939	25.8032	4.44856	4.73598
GCLM	131.631	145.166	127.896	125.92	7.12307	6.99896
SZT2	1.94057	1.61783	1.06254	1.53034	1.47467	1.1994
PHTF1	55.2355	57.607	53.8271	55.4766	5.84351	5.79836
RPSAP19	1.16398	1.35147	4.42222	4.40676	1.17487	2.43683
HSP90B3P	0.840433	0.683066	1.18773	0.707075	0.817009	0.961552
MAN1A2	43.6852	45.4459	38.9784	45.9034	5.50987	5.44098
CTTNBP2NL	11.4347	10.5844	11.3625	12.8145	3.58611	3.71023
CIMAP3	0.370546	0.421629	0.556995	0.53309	0.481389	0.627647
TSPAN2	0.600235	0.662074	0.396596	0.25971	0.705894	0.409421
SLC35A3	11.8965	12.1473	12.7861	13.2247	3.70287	3.80791
AGL	23.1234	24.4945	20.1411	23.9201	4.63279	4.52548
RNPC3	3.69711	3.41184	3.94229	3.87239	2.18728	2.29494
SNX7	0	0	0.24557	0	0	0.167082
SEC22B	58.5056	60.0371	62.8853	63.1708	5.9134	6.00063
PTGFRN	0.0451075	0.0183307	0.0260786	0.0683099	0.0450502	0.0665291
ZNF326	17.4521	17.4963	17.9623	16.9556	4.20744	4.20625
TRIM45	0.502503	0.490094	0.619773	0.76098	0.581398	0.757344
RPS26P15	0.84097	0	0	0	0.506384	0
SEPTIN2P1	4.06469	7.26791	3.75996	4.30884	2.73689	2.33182
VPS25P1	0	0.585283	0	0.109054	0.370322	0.0765959
TENT5C	79.3369	82.8867	59.6263	59.4656	6.35952	5.91996
PIP5K1A	28.6295	27.8346	31.4918	32.4299	4.86948	5.04268
GDAP2	6.15343	6.74202	7.09092	6.60333	2.8968	2.97216
VDAC2P3	0	0.143635	0.204345	0	0.100059	0.14035
HIGD1AP12	0	0.211618	1.80638	0.197151	0.145102	1.00127
WDR3	28.7218	29.5009	31.6876	32.5786	4.91224	5.0502
SCNM1	22.4156	21.9531	26.8	25.4253	4.53508	4.7609
SRGAP2C	10.3238	10.3283	9.89583	10.7929	3.50157	3.5039
SPAG17	0.014889	0	0	0	0.0107003	0
TTF2	20.2322	19.7689	18.189	21.9896	4.39235	4.39844
MAGI3	3.09562	2.37463	2.31255	2.73902	1.90116	1.81794
GABPB2	4.23587	3.81806	3.90358	4.31667	2.32969	2.35336
LYSMD1	2.91724	5.71411	5.29587	3.09247	2.41025	2.37689
ELOCP19	0.69023	0.186996	1.33017	0.174212	0.524679	0.809161
PNRC2P1	19.5105	23.2196	18.7326	27.8316	4.48317	4.60182
CD2	0.984475	2.10945	2.27667	1.79582	1.34878	1.60229
GPR89A	2.40768	2.6626	3.27078	2.95875	1.82177	2.04081
CSF1	1.80187	1.75965	1.03366	1.0788	1.47548	1.04
TNFAIP8L2	60.4017	60.2863	77.6587	77.406	5.93885	6.29521
MPC2	50.8656	52.3867	56.6986	50.8422	5.71771	5.77533
TLCD4-RWDD3	0.373097	0.485179	0.301985	0.960519	0.515145	0.70598
FIRRM	9.80427	10.1	9.89114	11.1819	3.45314	3.52814
LAMC1	2.59878	2.80215	2.66438	2.78112	1.88771	1.89637
NME7	14.1518	13.3634	12.9458	14.3488	3.88339	3.87256
RCSD1	1.73838	1.36918	0.891061	1.25522	1.35264	1.05182
FDPSP1	0.683141	0.666271	0.315963	0.724174	0.743908	0.604136
XCL2	0.260371	0	0	0	0.17656	0
LRRC8D-DT	0.42109	1.11229	2.19105	2.71018	0.821049	1.78685
POU2F1	5.70035	5.28213	4.24816	6.03722	2.69849	2.61887
TPR	44.4081	45.2943	36.8057	44.0907	5.51889	5.37324
METTL18	18.7208	15.2532	24.7083	22.5818	4.16888	4.62323
NIBAN1	23.6445	25.7205	22.1806	26.9348	4.68271	4.67569
WDR82P2	5.36118	4.48549	3.82883	5.49217	2.56641	2.50093
RPL5P6	0	0	0.190968	0.25011	0	0.287519
HSPE1P6	0	0	0	1.90376	0	0.964863
EEF1A1P14	0	0	0.122964	0.241567	0	0.241554
GPA33	0	0.161479	0.0574331	0.11283	0.112019	0.11787
NUF2	42.8715	45.704	50.6789	50.9997	5.50105	5.69597
NR5A2	1.53254	2.08911	1.30101	1.80674	1.49099	1.35269
SCYL3	5.98453	4.67389	4.99015	5.40874	2.66203	2.63214
TARBP1	4.4447	4.1296	4.58754	5.29974	2.40249	2.57135
FTH1P2	106.195	111.136	112.525	112.143	6.77696	6.82444
TFB2M	20.3417	27.9991	30.9185	25.6191	4.65365	4.87129
LYPLAL1	60.7008	64.3173	60.3498	56.8309	5.98889	5.89701
MPZL1	4.95767	4.87898	4.09292	4.45138	2.56519	2.39839
INTS7	27.9415	31.7644	33.7379	35.5009	4.94734	5.15459
RPS29P5	5.13434	4.86846	6.92623	3.23973	2.5853	2.60478
CATSPERE	0	0	0.0381851	0.0250053	0	0.044877
EDARADD	0	0.0297621	0	0.221819	0.0213107	0.151741
ADCY10	0.0476563	0	0	0	0.0339736	0
SELE	0	0.0777995	0.0368945	0.0241602	0.0550564	0.0433828
GPATCH2	8.24248	9.42315	8.67903	8.83532	3.2976	3.28646
SELL	26.6564	28.4586	21.0026	23.2065	4.8358	4.5301
CAPN8	0.0424223	0	0	0.042829	0.0302812	0.0305685
RHOU	5.57267	5.789	3.79789	3.8563	2.74003	2.27115
RGS5	0.508086	0.278292	0.72798	0.63562	0.478391	0.750006
SPATA17	0	0.0730188	0	0.0170067	0.0517332	0.0122159
RIMKLBP2	1.11872	1.27295	0.517425	0.508251	1.13477	0.597257
DTL	42.6086	44.4264	46.8791	51.8433	5.4763	5.65424
SOAT1	18.5914	18.5992	20.3617	20.1035	4.29243	4.40821
CNST	762.042	767.509	605.939	635.295	9.58078	9.27988
SRP14P4	2.88333	0	1.66698	0	1.28786	0.87459
NID1	161.689	159.729	133.821	154.252	7.33726	7.18027
RPL21P28	15.7538	17.2362	17.5153	15.8284	4.12887	4.14338
ZNF678	5.40834	6.13657	6.80398	6.45031	2.75968	2.93114
ILDR2	0.0419701	0.0255836	0.0849266	0.0873932	0.0479248	0.119236
KIF26B	6.32391	6.51866	4.55768	6.173	2.89167	2.67024
RRP15	18.3909	20.2921	23.9824	23.0332	4.34636	4.61517
RPL7AP82	3.95483	5.62504	0.381077	5.49002	2.53355	1.97657
PTPN14	0.366758	0.234662	0.270688	0.30134	0.3793	0.362906
NEK2	26.76	25.2653	31.8442	32.1119	4.75556	5.04343
C1orf53	0	0.189378	1.61654	0.529293	0.130521	1.05166
TOMM20	251.245	263.371	289.428	283.362	8.01295	8.16689
TADA1	20.0319	16.5681	20.683	23.2868	4.27053	4.52261
DHX9	174.972	178.596	181.749	194.583	7.47398	7.56351
BTF3L4	29.3494	29.4224	32.4998	32.6454	4.92533	5.06921
RPL4P2	0.456564	0.278306	0.395939	0.345706	0.451472	0.455042
COP1	58.2232	57.4716	57.5605	61.0361	5.87891	5.91405
RGS18	3351.46	3550.9	3198.57	3284.19	11.7533	11.6628
GNPAT	71.8406	76.7516	88.0494	88.187	6.2345	6.47765
TGFB2	0.278146	0.520931	0.279666	0.714239	0.484951	0.582029
ODR4	14.0473	14.3077	13.854	16.4307	3.92386	4.01278
FMO4	4.49002	4.81893	4.85895	5.33943	2.49939	2.60862
NSL1	10.795	10.9607	12.049	11.2501	3.5702	3.66101
HFM1	0.0251683	0.0409114	0.0291018	0	0.0468959	0.0208413
GALNT2	87.1199	85.3417	81.6262	89.0613	6.44677	6.43202
FMO1	0	0.0660352	0	0	0.0468649	0
SPRTN	18.6318	20.0666	19.7961	20.1111	4.3469	4.38913
EGLN1	6.22733	7.74666	2.26394	2.47089	2.99765	1.75164
GNG4	0	0.0228975	0	0.021332	0.0164232	0.0153063
PAPPA2	0	0	0.0309716	0	0	0.0221701
LRRN2	0.0257349	0	0	0	0.0184454	0
PPP2R5A	158.059	163.596	153.553	156.023	7.33831	7.28344
SPATA45	0.144594	0.705115	0.334383	0.21897	0.510815	0.352393
PLA2G4A	117.764	127.522	97.3226	97.1942	6.95004	6.61851
TOP1P1	47.817	54.3369	51.3225	51.2926	5.70257	5.70895
LPGAT1	44.5146	44.6019	45.4948	47.4833	5.50964	5.56952
RPL23AP18	0.938005	0.254123	0.723068	0.710248	0.674518	0.779603
TATDN3	7.91759	8.01403	9.11262	10.311	3.16443	3.42113
HMGN1P4	14.6329	17.4293	15.7529	17.957	4.0901	4.15825
SELP	1443.18	1425.6	1224.96	1374.82	10.4872	10.3453
ZNF672	34.5971	31.0278	32.2476	33.7786	5.07948	5.08802
LAMB3	1.1336	1.4204	1.49282	1.80015	1.18713	1.40408
LINC01710	0	0.142601	0	0	0.0993634	0
ARHGEF10L	0	0	0	0.0139299	0	0.0100135
NOS1AP	1.83516	1.9761	1.98195	2.71565	1.53885	1.74364
ANGEL2	23.9982	25.5104	23.7252	25.5683	4.68674	4.6807
RPS26P13	0.44342	0.360392	0.512721	0	0.48739	0.329251
EXOC8	27.9459	29.3009	26.1925	26.9827	4.88867	4.78595
NEK7	155.357	157.373	149.405	145.781	7.29797	7.21523
ZNF695	1.53887	1.61486	2.02713	2.05019	1.36562	1.60344
SMYD3-IT1	0	0.329444	0.234346	0.153461	0.219986	0.255686
RPS6KC1	29.6628	30.8129	27.9856	30.8092	4.96522	4.92588
ZNF670-ZNF695	0.137312	0	0.291082	0.0346571	0.0957975	0.217689
NUP133	41.4009	41.3349	43.1133	46.444	5.4049	5.5166
RGS1	0.0718354	0.145962	0.789092	0.244769	0.149127	0.601155
PGBD2	7.67515	8.07847	7.73927	8.13312	3.15004	3.15966
FLVCR1	9.54714	8.76878	8.24649	8.85078	3.34454	3.25529
ZNF670	3.88746	4.56222	4.95863	5.63629	2.38539	2.65477
ADSS2	47.2454	52.3276	57.6286	57.0415	5.66637	5.86629
ST7L	4.85477	5.00918	4.86225	5.33632	2.56851	2.60864
XPR1	44.8935	47.429	35.0906	42.0234	5.55953	5.30586
STYXL2	3.32099	2.78263	3.20661	3.5775	2.01856	2.13489
PM20D1-AS1	0.305341	0.0572694	0.217269	0.320125	0.240382	0.343347
COLGALT2	0.056237	0.0152356	0.0433508	0.0567761	0.0506568	0.0704765
SDCCAG8	9.58383	11.3208	12.2741	12.0877	3.51756	3.72038
SLC35F3	0	0.0345023	0	0	0.0246759	0
ZNF281	57.6347	59.0274	54.6307	59.451	5.89072	5.859
ARID4B	21.3817	22.1308	19.4212	21.8085	4.50819	4.43395
SH3BP5L	29.7182	27.478	22.7016	26.1124	4.88743	4.66715
WNT2B	0.0177383	0.0528618	0.0546947	0.0358166	0.0500489	0.0638558
CDC7	30.6156	28.2371	35.894	37.4357	4.92725	5.23515
GPR52	0.184992	0	0	0.0700371	0.127628	0.0496566
FEN1P1	0	0.103869	0	0	0.0730445	0
SMYD3	23.4485	23.052	27.4161	23.1193	4.59993	4.71522
HMGB3P6	3.67045	3.18206	3.11234	2.77923	2.14609	1.98031
KCTD3	22.8812	24.9972	24.1471	25.4857	4.64034	4.69021
ZC3H12A	0.804785	0.346284	0.273695	0.537684	0.655841	0.491277
HHAT	0.396376	0.214771	0.305549	0.300132	0.384684	0.381661
RBM34	0.248943	0.242796	0.690839	0.452393	0.317153	0.652249
HMCN1	0.285021	0.209439	0.180584	0.26016	0.318727	0.287321
SNORA70	0	0	0	0.0331931	0	0.0237473
Y_RNA	0.109176	0.147387	0.127308	0.144317	0.174127	0.183725
U6	0	0.0175983	0	0.0327904	0.012639	0.0234614
MIR5581	0	4.95539	0	2.76997	1.79813	1.25398
RNU6-1318P	0	0	0	1.07572	0	0.620922
MIR760	0	0	0	0.692492	0	0.428942
RN7SKP272	0	0.512627	0.729302	0	0.329196	0.448532
Metazoa_SRP	0.0166848	0.023423	0.0210463	0.0114851	0.0286454	0.0232776
MIR4256	0	0	2.64372	0	0	1.21528
U3	0.213047	0.122884	0.190717	0.0520377	0.223998	0.165272
SNORA16B	0	0	0	1.64146	0	0.864518
SNORA14B	2.70979	0	2.50664	2.05183	1.23566	1.71336
5S_rRNA	0	0.208648	0.148419	0	0.143164	0.103276
MIR3124	17.4721	11.5379	12.6267	9.09541	3.95466	3.56816
CAMK2N1	0.112345	0	0	0	0.0788452	0
MUL1	29.4707	27.7241	29.3379	34.2481	4.8874	5.03532
CDA	0	0	0.412678	0	0	0.270635
PINK1	1.93773	1.72255	1.29533	1.69648	1.50087	1.31956
PINK1-AS	2.17369	1.37854	1.9993	2.23193	1.47307	1.63952
ZNF101P2	0	0	0.137671	0	0	0.09604
B3GALT2	0	0.0167601	0	0	0.0120395	0
LRRC40	38.8083	36.7707	47.0755	44.1947	5.27759	5.54334
ANKRD13C	20.7875	21.8377	24.2552	23.7131	4.47979	4.64294
CTH	1.78819	2.21699	1.54199	2.15722	1.58621	1.51076
E2F2	5.85369	6.00962	6.38132	6.8666	2.7932	2.93054
ID3	0.391253	0.0794983	0.226201	0.148127	0.30495	0.247519
RPL11	470.299	500.72	630.913	598.559	8.92632	9.26617
PITHD1	79.528	85.7901	96.5511	94.8647	6.38645	6.59556
GALE	5.40177	5.20222	6.16043	6.21929	2.65581	2.84596
SEPTIN14P12	0.391952	0.637122	1.35963	0.395709	0.598877	0.908942
DUSP23	33.4415	39.5473	53.3986	47.6287	5.2286	5.68688
FCRL6	0	0	0.0632043	0	0	0.0448867
SLAMF8	0.32231	0.0374227	0.425923	0.627557	0.238623	0.610454
VSIG8	0	0.163544	0	0.0609454	0.113397	0.0433063
CFAP45	25.6229	25.2844	22.4137	21.6789	4.72539	4.52646
SNHG28	0.116421	0.29438	0.179489	0.117537	0.269513	0.199767
ATP1A1	79.9711	79.526	72.5201	86.3916	6.33536	6.33012
ZBTB41	10.487	10.1951	11.0245	11.5726	3.50348	3.62042
EFNA4	1.28052	0.89883	0.942232	0.749235	1.06328	0.884194
EFNA3	0.903264	0.305888	0.696288	1.11141	0.682192	0.928918
EFNA1	1.55453	1.48318	0.625212	0.767658	1.33277	0.762506
SLC50A1	119.94	121.877	114.498	116.836	6.92965	6.86625
HMGN2P18	0.541958	1.32144	0	0.410365	0.94987	0.269252
KRTCAP2	14.8669	12.4262	15.8817	12.913	3.87249	3.94461
THBS3	0.585568	0.630277	0.494089	0.407436	0.685198	0.536811
GBA1	38.0864	34.753	32.4899	37.267	5.22573	5.16505
HCN3	0.690067	0.462706	0.598437	0.548638	0.656621	0.654011
PKLR	0	0.0375409	0	0	0.026829	0
DNAJB6P4	0.804004	0.653458	0.929659	0.76098	0.789714	0.883871
RNU6-387P	0	0	0.805705	0	0	0.488363
CR1L	15.5686	15.038	15.8317	12.9092	4.02709	3.94209
CD46P1	0.191781	0.623483	0.33263	0.217822	0.49327	0.350753
CD34	2.39675	1.99312	1.89038	1.95902	1.67579	1.54829
PGD	295.687	294.219	264.077	289.313	8.20922	8.11736
CENPS	1.33939	1.76897	1.74231	2.63052	1.35286	1.67193
DFFA	9.99453	8.74244	9.30908	9.89244	3.37413	3.4061
NSA2P1	2.40186	1.20131	0.640901	0.699486	1.48624	0.740016
RPL35AP5	0	0.181295	0.257924	0	0.125185	0.174997
SNRPE	13.5776	15.8382	18.4654	18.8038	3.97342	4.29533
KRT8P29	0	0	0	0.161632	0	0.112121
SMPDL3B	2.63754	1.96504	2.76384	3.28693	1.72303	2.00913
RN7SL559P	0	0.400436	0	0	0.263296	0
XKR8	4.18082	2.84696	4.08296	4.10682	2.17437	2.34905
FAM89A	1.03563	1.33684	1.02139	1.19932	1.12845	1.07748
C1orf131	10.4752	10.8208	12.9876	11.5138	3.54201	3.728
LINC01144	0.34229	0	0.0989462	0.0647945	0.227919	0.113528
TOE1	48.2488	43.6024	45.9949	45.6257	5.5523	5.54875
TESK2	16.7315	15.9815	18.964	19.5959	4.1174	4.34198
CCDC163	1.96379	3.08431	2.33207	2.85336	1.81723	1.84507
MMACHC	2.50692	2.11995	2.26201	2.64433	1.72833	1.78792
MIR3916	16.3452	21.5085	27.8997	18.27	4.31664	4.59005
RNA5SP82	2.3858	0.646356	0	4.81733	1.33118	1.76921
GCSAML	1028.8	1052.58	1048.49	1083.13	10.0247	10.0591
OR2G2	0.230077	0	0	0	0.157093	0
OR3D1P	0.153224	0.249067	0.0885853	0.11602	0.264411	0.14052
ADH5P3	0.128697	0	0.148811	0.0974482	0.0899708	0.167524
CHRM3	1.60091	1.81847	1.53887	2.12864	1.43813	1.50272
EEIG2	46.9739	47.6545	40.7161	44.5328	5.59437	5.44706
HENMT1	11.8824	10.1968	15.7272	15.1629	3.58971	4.03958
PRPF38B	40.6796	39.4664	46.5264	44.3832	5.36012	5.53776
STXBP3	62.8826	64.0164	68.848	64.3223	6.0101	6.07863
RPL17P7	946.787	1040.15	1345.35	1246.53	9.95778	10.3409
RPS27P6	0.289187	0.470077	0	0.875879	0.464284	0.524003
TMEM167B-DT	0.202671	0.452986	0.439399	0.652208	0.409069	0.628357
TMEM167B	118.869	125.858	128.151	125.12	6.94678	6.99589
SCARNA2	1.04521	0.283165	0.402852	0	0.734816	0.264748
DAP3	41.7809	40.7491	50.9844	51.7165	5.40139	5.71013
SYT11	62.3493	60.5319	52.4213	58.7348	5.96441	5.82217
U4	0.704471	0	0.232734	0	0.435347	0.158812
KHDC4	14.4489	14.4291	14.864	15.6405	3.94851	4.02257
ARHGEF2-AS1	1.27718	0	0	0	0.712457	0
SSR2	72.6247	68.3535	81.4152	81.1767	6.15965	6.36275
UBQLN4	29.4617	28.9975	28.4901	30.2671	4.91789	4.92498
SMG5	33.9613	31.9298	34.149	37.8938	5.08515	5.21029
TMEM79	1.44784	1.21597	1.72993	1.84543	1.22151	1.47906
CCT3	168.369	171.577	208.082	211.705	7.41762	7.72037
MEX3A	0.910253	0.866122	0.847145	1.51295	0.917002	1.12436
PDZK1IP1	3.22333	2.66136	2.30725	1.58837	1.97905	1.55964
FOXD2-AS1	4.51992	3.17588	4.8217	3.73156	2.27736	2.39962
IGSF3	3.75709	3.82503	4.91589	4.65654	2.26034	2.53262
COA6	7.03504	6.57543	10.316	7.53024	2.96444	3.3108
AHCTF1	71.2549	79.0194	74.6986	79.4468	6.25053	6.28675
FRRS1	17.4851	17.9277	19.5606	19.5157	4.22546	4.36023
LRRC7	0.0316592	0.0296898	0.0112637	0.031348	0.0435888	0.030415
LEPR	19.5877	20.5381	16.957	17.9646	4.39663	4.20639
PSMD4	120.827	124.185	142.146	138.067	6.94843	7.14064
TAGLN2	3158.1	2952.7	2948.02	3007.02	11.5776	11.5404
H6PD	1.60111	1.56923	1.10717	1.61646	1.37026	1.2399
FOXD2	0.718381	0.673694	0.447276	0.983296	0.762168	0.778449
DDOST	266.28	246.469	287.655	297.031	8.00773	8.19644
PRG4	0.0869452	0.023555	0.0335112	0.0109723	0.077585	0.0317364
ST3GAL3	7.33224	6.98973	6.00301	6.10167	3.02874	2.8181
ZNF692	2.30908	1.86158	1.95941	2.56622	1.62543	1.70612
FGGY	0.576949	0.625225	0.65322	0.764505	0.679052	0.773037
OLFM3	3.61408	3.5465	3.94782	4.16157	2.19544	2.33762
PRXL2B	26.8262	21.4503	25.598	24.6018	4.65181	4.70597
DPM3	31.9947	32.5048	46.5158	36.6954	5.05527	5.41297
SBF1P2	0	0.0902006	0	0	0.0636414	0
RNU5E-1	0	0.495539	0	0	0.319352	0
PLOD1	21.7018	21.841	19.655	19.9	4.50915	4.37695
MIIP	5.55022	3.83643	4.82823	3.88836	2.50927	2.42177
TNFRSF8	0	0.0623974	0	0	0.0443223	0
RBBP4	88.7939	89.6492	92.5229	98.0398	6.4954	6.58918
SYNC	0.0982864	0	0	0	0.0692116	0
NHSL3	1.93241	1.51131	2.34685	1.86812	1.44459	1.63575
S100PBP	13.7412	13.2324	14.0937	15.167	3.85667	3.96628
UFC1	137.828	135.778	169.681	155.013	7.10646	7.3518
PPOX	4.66084	4.10275	5.63993	5.14715	2.42809	2.67662
B4GALT3	24.8082	22.6394	24.5968	25.6062	4.62783	4.70606
ADAMTS4	0	0.0345123	0.0163666	0	0.024683	0.011758
FCER1G	513.82	514.209	484.162	449.286	9.00847	8.86951
TOMM40L	19.7195	20.9961	21.0019	21.4965	4.41669	4.47568
NR1I3	0.54079	0.274706	0.052109	0.477727	0.493389	0.339044
PCP4L1	0.104075	0	0	0.157608	0.0731858	0.109433
CFAP126	26.3732	17.5936	21.9695	19.6832	4.52252	4.448
RRM2P2	0	0.182407	0.259506	0.679746	0.12592	0.555449
RNU6-481P	4.10268	0	1.58129	1.0355	1.60944	1.20689
GJA5	5.05119	4.19581	4.11674	5.45906	2.49147	2.53304
GPR89B	1.76807	2.18973	2.25532	1.88064	1.57478	1.61729
ABHD17AP1	3.05832	3.37795	2.99225	3.32515	2.07661	2.05613
MFN2	48.2425	48.7269	46.4162	49.3311	5.62891	5.61098
TMCO2	0	0.140579	0	0	0.0980008	0
ZMPSTE24	141.435	144.005	154.474	147.741	7.16712	7.24895
COL9A2	0.694324	0.338589	0.321135	0.420588	0.600704	0.455083
RPL21P20	0	0.24777	0	0	0.168494	0
ZFP69B	1.48268	1.29775	1.78034	2.39646	1.25714	1.62686
MTFR1L	32.474	31.666	31.9162	32.7885	5.04745	5.05972
AUNIP	15.83	17.311	16.5123	20.6137	4.13508	4.29005
PAQR7	26.7036	23.7932	26.0264	25.5308	4.71416	4.74301
TMEM53	1.41768	1.11883	1.78178	1.18235	1.18158	1.31154
ARMH1	0.55596	0.506083	0.771419	1.044	0.614495	0.931841
RNU5D-1	0	0	0	1.43274	0	0.779361
KIF2C	50.4084	55.1427	65.4331	65.1238	5.74888	6.05047
RPS8	543.695	557.933	731.579	681.944	9.10804	9.46712
SNORD46	1.40701	0.571776	3.25381	0	0.992327	1.39336
RPS15AP11	5.32105	4.32471	7.0316	8.63366	2.54173	3.14284
EIF2B3	12.3549	13.5805	16.766	16.6149	3.80402	4.1449
MRPS17P1	0	0.0379966	0	0	0.0271517	0
HECTD3	22.4311	21.7131	20.3491	23.5054	4.52808	4.51899
UROD	101.947	86.6954	101.376	100.39	6.57473	6.67077
OSTCP5	1.61511	0	0.747011	0.489177	0.854039	0.694296
NOL9	4.12562	3.84382	3.53708	3.6877	2.31751	2.20551
TAS1R1	0.158823	0	0	0	0.110245	0
ZBTB48	3.92589	3.32264	4.50194	4.47125	2.20922	2.45591
LRRC8C	17.7107	18.6905	15.9254	17.9608	4.26308	4.16536
ZBTB40-IT1	0	0	0	0.811712	0	0.491449
LGALS8-AS1	0.451942	0.489757	0.464511	0.684412	0.55665	0.654858
HEATR1	18.9512	18.3756	16.5165	20.3353	4.29744	4.27991
RPL35P1	4.35031	6.75005	8.68854	4.49184	2.71153	2.92414
STX12	60.2485	58.7451	62.2752	62.8034	5.91879	5.98958
PPP1R8	98.3496	101.46	113.48	108.949	6.65685	6.81011
SCARNA1	0	1.43288	0	0.333731	0.779421	0.222638
THEMIS2	5.54156	5.58487	4.72334	4.01618	2.7144	2.42486
RPA2	117.89	120.791	139.86	139.044	6.91098	7.13393
MFAP2	0.107912	0	0	0	0.0758147	0
ATP13A2	39.1937	34.8434	38.5229	41.1092	5.24863	5.35106
PADI2	0.0243881	0.237859	0.112799	0.147732	0.177756	0.176661
PADI3	0	0	0	0.017372	0	0.0124771
CCN1	0.553976	0.739691	0.594801	0.389503	0.719695	0.577395
TAF1A	5.6183	5.03938	7.93024	5.57634	2.66194	2.95481
MIA3	22.2195	23.3409	20.5937	23.9382	4.57169	4.54015
AIDA	35.7869	34.5519	37.6817	39.6906	5.1767	5.31056
BROX	78.5415	82.6536	76.6657	74.2774	6.35045	6.25685
ERMAP	6.07571	8.24397	7.73519	8.3777	3.02854	3.17894
ZNF691	7.83391	7.30166	7.64549	6.47595	3.09892	3.01091
ATP6V1E1P1	8.59493	7.16022	6.95675	5.6945	3.15017	2.87295
DISP1	0.909642	0.757571	0.603815	0.875845	0.874684	0.798946
ZNF697	0.996683	1.70539	1.24343	1.60866	1.2333	1.27861
PHGDH	0.254845	0.181236	0.202588	0.205026	0.284562	0.267604
RPL7P9	1165.73	1284.66	1702.85	1590.04	10.26	10.686
LRRC47	28.7043	32.7063	29.0815	32.2763	4.98665	4.98545
RN7SL574P	5.17324	5.80632	4.84237	5.40936	2.69817	2.61491
TBCE	4.95053	4.22427	4.96281	4.90153	2.48218	2.56856
DENND4B	18.9019	16.5901	17.3069	18.9666	4.22851	4.25827
CRTC2	12.9592	14.3296	14.045	16.0723	3.87228	4.00528
CREB3L4	9.65608	10.9012	13.818	10.9959	3.49552	3.74491
JTB	166.471	163.267	205.789	191.281	7.3739	7.6405
RAB13	60.3453	62.7503	66.609	64.3204	5.96689	6.05452
RPS27	117.647	138.77	200.388	166.306	7.01356	7.52628
C1orf52	20.3662	24.6031	23.8955	26.2094	4.55365	4.70335
CEP104	14.5467	15.7755	13.5672	14.9301	4.01445	3.93061
DFFB	15.5971	12.9839	13.6626	14.902	3.93456	3.93379
ACP6	1.35433	1.47261	2.17264	1.7461	1.27111	1.56529
C1orf21	5.06105	4.92889	5.09316	4.89295	2.58375	2.58329
RPL29P6	0.954318	2.06834	0	0.963467	1.32845	0.567286
HSPA6	1.36698	0.555509	1.14954	1.03506	0.971769	1.06509
NRBF2P3	0.169166	0	0.391209	0.256182	0.117141	0.404571
KCNA2	0.0156309	0.0635205	0.0361476	0.0443834	0.0559948	0.0569518
DAP3P1	0	0.213902	0.304313	0	0.146591	0.204337
FDPS	107.641	104.903	94.0646	96.3156	6.74513	6.58782
GPSM2	4.11825	4.12469	4.44212	4.47371	2.35656	2.44835
DYNLT4	0.161988	0	0	0	0.112358	0
FAM91A3P	7.65005	7.85383	7.31595	8.84124	3.1296	3.18247
RO60	56.0873	59.2943	54.8634	60.6216	5.87506	5.87633
SYT6	0	0.0234806	0	0	0.016839	0
TSACC	0.459328	0.106663	0.455241	0.397484	0.359516	0.512341
EBNA1BP2	22.3952	23.2448	28.1284	28.003	4.5741	4.86125
WARS2	6.17026	6.61409	8.43781	8.5341	2.886	3.24579
PACC1	35.5162	37.1017	40.1678	39.1992	5.22145	5.34637
FAM76A	5.7866	5.40856	5.47823	5.76449	2.72194	2.72713
GLRX2	15.6461	17.0542	20.38	18.0026	4.11688	4.33566
TNFRSF25	0	0.111592	0	0.0519815	0.0783313	0.0370178
RCOR3	20.1983	21.7335	19.8843	19.6384	4.45719	4.37583
POGK	17.3942	17.2569	19.6328	20.9081	4.19578	4.41078
PAQR6	0.115629	0.0469891	0.1337	0.26266	0.112779	0.260845
RGL1	0.193046	0.26897	0.286992	0.125291	0.29984	0.270399
KCNC4	0.0224508	0.0091235	0.0292045	0.0297492	0.0225981	0.0419114
MEAF6	33.3652	31.9938	34.6575	36.0219	5.0738	5.18348
PPT1	143.248	147.639	169.65	166.165	7.1942	7.40009
PLEKHG5	0	0.0171492	0	0	0.0123178	0
LGALS8	42.7604	42.9426	30.9982	37.735	5.45455	5.14432
MRPL20	29.1388	27.4436	31.7361	30.3925	4.8724	5.0029
MRPL20-DT	2.59414	2.85025	2.333	2.21888	1.89615	1.71191
VWA1	0.548913	0.7279	0.467675	0.28438	0.712293	0.460509
ATAD3C	0	0	0	0.0139159	0	0.0100035
ABCB10	50.2277	53.2925	60.0994	54.5037	5.72138	5.86546
URB2	8.07508	8.32049	9.08284	9.70344	3.20129	3.37756
KIAA1191P3	0	0.0656343	0	0	0.0465849	0
OTUD3	1.12642	1.68419	1.30247	1.57709	1.26622	1.28675
MKNK1	15.2203	16.069	15.9114	16.5766	4.05698	4.10802
IPO13	12.9249	12.3455	15.4453	16.2091	3.76927	4.07272
ATP6V0B	39.0782	37.5625	46.5438	41.9386	5.2972	5.49957
CCDC24	0.739242	0.650891	0.546106	0.466455	0.761342	0.590991
SLC6A9	0.334529	0.430493	0.290109	0.517159	0.467291	0.489167
KRT8P47	0.785026	0.170142	0.0605143	0.198138	0.56324	0.175462
FNDC10	3.99579	2.91164	3.10674	4.27754	2.15501	2.23025
SLC35E2B	20.0938	20.1753	18.9353	20.269	4.40153	4.36472
CDK11A	4.14382	4.17481	3.29412	4.39055	2.36718	2.2757
NADK	19.8082	18.2237	22.2813	22.2492	4.32308	4.54011
TMEM52	0	0.0743309	0	0	0.0526461	0
CD1A	0.485336	1.44635	0.280594	0.581861	0.975148	0.517253
CD1E	0	0.0539852	0	0	0.0384258	0
EI24P2	0	0.221058	0.157247	0	0.151247	0.109191
HSP90AA3P	0.540208	0.603703	1.48351	1.32938	0.65256	1.2669
DR1	83.317	85.8905	89.3845	88.1217	6.4196	6.48789
MAPKAPK2	82.1543	79.3331	69.2065	75.9777	6.35304	6.20148
IL24	0.0739408	0	0.25649	0	0.0523747	0.17408
FCMR	0.0428238	0	0.14855	0.0324257	0.0305647	0.124973
RPL13AP8	0.239491	0	0	0	0.163171	0
C1orf116	41.0311	36.1804	20.4231	24.3209	5.30764	4.54671
PRMT6	20.2804	20.4564	25.1848	26.3466	4.41741	4.74231
NDUFA4P1	720.639	754.912	889.321	799.237	9.52899	9.72328
SH3BGRL3	2213.56	2015.83	2093.15	2079.18	11.0469	11.0273
CD52	28.6704	26.358	31.702	33.0972	4.83361	5.06176
ZNF683	0.553577	0.649888	0.49785	0.419163	0.679633	0.544492
PEF1	42.6216	40.4456	43.0796	42.9887	5.41053	5.46055
ANAPC10P1	1.05272	0	0.912939	0.398556	0.610098	0.727483
ORC1	20.6061	19.9295	23.9349	26.1642	4.4106	4.70319
SDE2	114.655	110.518	118.655	118.927	6.82765	6.90438
H3-3A	370.641	398.55	403.537	382.829	8.59094	8.62272
ACBD3	74.4895	74.6913	73.8974	77.3028	6.24013	6.25927
MIXL1	0.575248	1.1104	0.665152	0.980037	0.881917	0.865994
NVL	14.9817	15.9646	15.325	17.4421	4.04204	4.11965
CNIH4	21.0294	17.781	21.557	21.289	4.35086	4.48691
BMP8A	0.0908713	0	0.0600419	0.0589773	0.0641043	0.0833966
OXCT2P1	0	0.0774785	0	0	0.0548335	0
HEYL	0.646043	0.670929	0.70551	0.706589	0.729867	0.77066
PABPC4	17.2906	16.455	20.4869	21.0619	4.15969	4.44456
RPS3AP7	0	0	0.216643	0.141868	0	0.237876
CDKN2AIPNLP1	0.484532	1.37832	1.12052	1.46753	0.949667	1.19788
ECM1	22.0364	18.8659	15.258	17.0155	4.42298	4.09902
ENSA	218.178	219.925	232.643	224.344	7.7817	7.84231
GOLPH3L	79.8576	81.5633	89.3187	93.235	6.35245	6.5279
MCL1	262.014	267.391	255.891	263.534	8.05367	8.02632
LINC02809	0	0.135045	0	0.0838748	0.0942663	0.0592686
C1orf35	6.11402	5.4109	6.95173	5.55536	2.75755	2.85869
MRPL55	6.98281	6.11673	8.16385	6.10979	2.91643	3.02446
GJC2	0	0.0549328	0	0.0511772	0.0390912	0.0364521
IBA57	0.929753	0.83704	0.942745	0.898953	0.913337	0.941744
OBSCN-AS1	0.0568341	0	0	0.143447	0.0404254	0.0999329
TRIM11	6.65444	5.59759	6.45855	5.97853	2.8331	2.85171
TRIM17	0.123554	0.100419	0	0.0311845	0.153139	0.0223213
PPIH	11.8183	12.4415	16.073	14.8746	3.71478	4.0421
YBX1	679.836	682.294	784.441	753.104	9.41377	9.58829
P3H1	19.3346	20.2053	18.2427	21.6816	4.37643	4.38971
STPG1	5.62208	5.05146	4.58232	5.66946	2.66375	2.61492
RCAN3	24.9075	23.4177	20.1127	20.8388	4.65321	4.42464
NCMAP	0.035294	0	0	0	0.0252372	0
ASH1L	12.5595	12.4426	7.72151	11.0051	3.755	3.37341
TXLNA	37.1258	37.0346	35.0869	39.1283	5.25097	5.25201
IQCC	2.43584	1.88317	2.81653	2.20428	1.6597	1.81164
MARCKSL1	9.03907	8.00043	11.8198	9.60351	3.25092	3.54987
TSSK3	0.0395697	0	0.0457539	0	0.0282648	0.0326326
SLC16A4	0.046248	0.112765	0	0.0350185	0.110372	0.0250419
LAMTOR5	59.8367	55.6797	66.9211	62.359	5.87672	6.0365
YTHDF2	110.816	113.699	118.697	117.989	6.82346	6.89897
MECR	4.17274	2.52919	3.16888	3.57458	2.12134	2.12821
LINC01352	0.836599	0.67995	0.439704	0.921403	0.81416	0.748936
HLX	0.0259955	0.073948	0.0601165	0.118101	0.0703505	0.123148
C1orf115	0.506153	0.123413	0.292629	0.153301	0.394825	0.290383
DARS2	22.01	20.3392	20.4565	22.1582	4.47083	4.47945
KRT18P57	0.11669	0	0	0	0.0818097	0
INKA2	44.393	42.6661	26.0559	29.0558	5.47669	4.83572
RAB7B	1.38945	1.29061	0.780349	0.781542	1.22653	0.832643
TSTD1	11.1244	9.24013	11.8029	11.3853	3.48314	3.65468
USF1	32.8864	31.4634	28.7912	30.6167	5.05202	4.94035
ARHGAP30	32.2912	31.5172	32.9107	33.268	5.0402	5.09125
NECTIN4	0	0	0.0978589	0	0	0.0689176
KLHDC9	0	0	0.196742	0	0	0.135365
PFDN2	132.426	130.037	158.3	147.018	7.04693	7.26359
NIT1	13.5761	11.8647	12.5761	13.2731	3.77825	3.79956
DEDD	42.8716	43.3812	46.243	42.3203	5.46357	5.50086
CTSE	0.0410805	0	0	0	0.0293331	0
COQ8A	6.3957	5.83849	6.98442	6.11779	2.83129	2.91669
AKIRIN1	275.237	271.794	264.34	261.704	8.10075	8.04452
NDUFS5	1089.32	1073.73	1279.64	1136.39	10.0802	10.2396
HSPE1P8	0.254043	0.825899	0	0	0.622903	0
LRIF1	63.3451	63.7777	61.6978	62.8028	6.0126	5.983
DENND2D	15.6476	14.2762	13.3164	14.3954	3.99656	3.89296
CHI3L2	0.0444093	0.0721878	0.0513499	0.0672526	0.0817467	0.0831129
DRAM2	28.8661	30.6798	33.8396	33.0378	4.94359	5.10596
RPSAP17	1.16002	1.61626	1.1497	0.501919	1.25589	0.868538
PSMD8P1	0.190284	0.154655	0	0.432244	0.22955	0.282288
SHE	0.878977	0.796038	0.571092	0.988821	0.87775	0.831842
ARNT	55.0321	58.1552	51.1163	56.3874	5.84784	5.77483
PARP1	40.6045	41.1298	44.9135	49.0552	5.38775	5.58449
NDUFS2	38.8681	40.9062	46.1881	43.3955	5.35358	5.51702
OR10J2P	0.152267	0	0	0	0.105857	0
PRDX1	306.229	324.829	389.397	346.954	8.30619	8.52816
NASP	46.7498	45.866	57.1227	55.6262	5.56401	5.84234
CCDC17	0.0440351	0.0357898	0.152752	0.033343	0.0564621	0.128356
GPBP1L1	65.2898	63.6248	56.5093	64.5742	6.03248	5.94349
RPS15AP10	0	0.934001	0	0	0.552869	0
RPL7AP16	1.39272	0.301851	0.214718	0.703037	0.885408	0.544859
TMEM69	57.5327	62.1437	62.713	65.1557	5.9269	6.02091
SLC39A1	113.763	108.539	119.208	124.305	6.8093	6.93965
SERBP1	229.949	233.443	254.712	260.484	7.8623	8.01457
MIER1	25.7265	28.1762	24.9819	27.8302	4.80485	4.77642
KIF17	0.22915	0.0798184	0.0378519	0.0991487	0.207249	0.0955873
UCHL5	56.8861	57.0276	64.2907	63.7662	5.85691	6.023
SMIM1	19.4516	17.2466	20.3617	16.6254	4.27419	4.28492
RNF19B	19.2411	19.7708	18.2565	20.8507	4.35797	4.36132
GMEB1	15.6186	15.3368	16.5161	16.5256	4.04244	4.131
CC2D1B	8.95672	8.0559	7.49412	8.83349	3.24888	3.19595
LRRC8B	138.505	145.227	111.513	121.688	7.15852	6.87775
BTBD8	1.17526	1.69655	1.77473	1.69346	1.28446	1.45106
ZC3H11A	0.279449	0.176137	0.270369	0.250461	0.296067	0.333898
CAP1	1603.61	1612.88	1438.36	1554.09	10.6522	10.5481
CDK11B	23.2281	21.3494	20.9922	22.4455	4.54156	4.50582
ACOT11	0.673981	0.870364	0.779315	0.997982	0.825519	0.917354
AKR1A1	33.5698	32.295	35.943	35.1993	5.08459	5.19263
KCNT2	1.14955	0.917768	0.729302	0.993675	1.02408	0.896457
CTSK	0.502372	0.351987	0.560855	0.445975	0.513167	0.588244
TRIM62	1.91376	2.42286	1.44686	2.77275	1.66371	1.63683
FAM133FP	0	0	0.252158	0	0	0.171308
CTSS	5.99081	4.50647	5.5515	5.82304	2.64354	2.74142
LIN9	12.6333	12.49	15.6742	15.3651	3.76146	4.04611
HNRNPCL2	0.253164	0.10288	0.512278	0.527156	0.236367	0.603803
HNRNPCL4	0.042587	0.103838	0.295456	0.0967392	0.101936	0.258335
RBMXL1	23.4868	23.7648	27.1242	28.7506	4.6221	4.85486
GBP1	0.0119883	0.019487	0.180204	0.0272322	0.0225278	0.142372
PTGES3P1	536.842	525.826	611.81	583.356	9.05619	9.22541
GBP2	0.47608	0.321075	0.538772	0.337473	0.48396	0.524187
GBP7	0	0.024451	0	0	0.0175307	0
GBP4	8.72111	9.67355	9.91879	11.3126	3.35012	3.538
AHDC1	4.17981	3.84152	3.6095	3.6056	2.325	2.204
FGR	9.60526	10.1276	8.70504	9.6482	3.44181	3.34719
IFI6	36.1132	35.1325	28.29	29.8896	5.19467	4.9112
IFI44L	0.365507	0.379017	0.182168	0.372192	0.456556	0.352962
CYB561D1	12.3441	11.7153	10.2589	12.1119	3.70373	3.60708
AMIGO1	0.284631	0.254469	0.164557	0.193968	0.344317	0.237885
RPL7P8	0	0.651668	0	0	0.4069	0
GNAT2	0.0851739	0.103838	0.295456	0.548189	0.13028	0.507741
PTGS2	4.26926	5.11804	5.73866	5.61671	2.50935	2.73935
DDAH1	1.78644	1.71121	1.88121	2.24641	1.45882	1.61533
NOC2L	15.0819	13.4386	18.5996	17.2298	3.93171	4.24143
HES4	0.130884	0.531885	0	0	0.412927	0
ISG15	17.0464	16.8723	19.3202	19.361	4.16666	4.34629
MRPL37	67.3663	63.3606	77.5629	77.2852	6.05232	6.29322
SSBP3-AS1	0.111531	0.0906474	0	0.126675	0.138931	0.0885998
SERPINC1	0.127538	0.13821	0	0.0643804	0.179987	0.0457088
COG2	5.79513	5.22068	5.37922	6.89328	2.70219	2.83517
C1orf198	43.0679	41.479	28.5876	29.1971	5.43541	4.9017
IFI44	36.295	36.881	36.4465	33.68	5.2322	5.17246
TDRD10	0.162227	0.0879005	0.125054	0	0.170007	0.0874995
EFCAB14	62.3817	65.713	53.6523	58.5952	6.02342	5.83602
PSEN2	3.23945	2.97741	3.19884	3.18267	2.03859	2.06721
DUSP12	10.6715	10.1245	9.60261	10.407	3.51071	3.46006
TRAF5	0.0648764	0.329554	0.0562618	0.147371	0.259683	0.139884
SNX25P1	0	0	0.202875	0.132852	0	0.223872
ARPC3P2	0.274538	0.223132	0.476167	0.519693	0.320583	0.58297
SLC30A1	45.5896	48.264	37.0381	38.1863	5.58276	5.27099
FDPSP8	0	0.21842	0	0.30523	0.149532	0.204911
ATF6	27.2642	26.9453	26.4301	28.8863	4.81274	4.84088
RABGGTB	19.7742	20.5615	23.3648	22.9645	4.4038	4.59483
MSH4	0.0894977	0	0	0	0.0631562	0
DENND1B	8.8276	9.43112	9.30377	9.74303	3.34047	3.39553
FAM204BP	0	0	0.7241	0.316116	0	0.604174
CRB1	0.0575146	0.00934906	0	0.0783891	0.0474433	0.0554658
MPL	33.3951	29.9665	33.1778	33.4619	5.03037	5.10097
CDC20	123.929	115.383	139.681	134.809	6.91475	7.11108
ELOVL1	88.9884	78.4004	94.8278	94.9261	6.4042	6.58311
MED8	25.3802	25.2021	28.1579	28.1299	4.71651	4.86512
AMPD2	19.7601	17.5882	15.681	16.6537	4.29823	4.1016
ASPM	28.341	28.5177	24.2497	28.6281	4.87918	4.77815
FCF1P7	0.262238	0	0	0.397128	0.177751	0.261307
MIR4677	0	0	0	0.692492	0	0.428942
AKT3	16.714	18.0577	15.646	18.4942	4.20052	4.17553
C1orf174	24.1684	23.8565	29.1583	25.9695	4.64457	4.83612
IQGAP3	5.13301	3.85436	3.73932	4.71658	2.45777	2.38625
NAXE	9.6366	9.05524	13.0165	12.1831	3.37099	3.76552
BCAN-AS1	1.72579	0.848969	1.70668	1.85696	1.1937	1.47603
BCAN	0.475991	0.212151	0.284068	0.151142	0.426609	0.284046
NES	4.9407	4.18645	5.80403	5.23349	2.47601	2.7046
CRABP2	0	0.329749	0.156375	0.102402	0.220174	0.175542
METTL25B	13.4831	10.9209	13.4013	13.1462	3.72269	3.83529
MRPL24	45.5389	39.7133	51.2086	51.3138	5.44712	5.70767
PRCC	40.1676	37.0139	42.3307	43.0022	5.30709	5.44845
CFL1P2	0	0	0.247365	0	0	0.168235
RNF11	548.028	555.342	528.417	488.75	9.11031	8.99317
C1orf159	0.902692	1.29803	1.28464	1.06908	1.07064	1.12225
TTC39A	0.208138	0.175431	0.311976	0.198459	0.253123	0.327938
MFSD14A	240.387	250.822	243.915	244.152	7.94605	7.93684
SASS6	22.5461	23.5493	27.7524	28.9828	4.58783	4.87615
DBT	17.0944	17.3234	15.4617	16.9403	4.18657	4.10442
RPL23AP90	0	0	0.716941	0	0	0.441983
RTCA	63.8135	58.7774	68.115	65.8462	5.96105	6.08705
KHDRBS1	207.375	210.593	237.254	226.537	7.71413	7.86354
TMEM39B	12.1547	11.7991	11.5348	13.2783	3.69787	3.74487
KPNA6	43.2197	40.9882	37.2567	44.1144	5.42975	5.38148
CCDC28B	30.3954	30.1699	30.5369	29.4519	4.96729	4.95394
LINC01160	0	0.259106	0	0.160928	0.175752	0.111651
DDX20	15.3614	14.1515	16.355	16.7687	3.97787	4.13438
RPL5	367.786	373.916	501.055	452.36	8.53858	8.89998
DIPK1A	0.804785	0.923425	0.9853	0.896139	0.898483	0.956592
SNORA66	0	1.34131	0	1.24961	0.740414	0.700266
MTF2	43.7723	42.8041	44.9275	44.7265	5.46885	5.51813
SH2D5	0.130447	0	0	0.0493865	0.0911561	0.0351921
MIR1256	0	0	0	0.931081	0	0.551433
ECE1	110.307	103.128	80.1537	89.0877	6.75111	6.41989
LRRIQ3	0.367534	0.359816	0.463609	0.442739	0.4475	0.539208
CRYZ	19.809	20.729	22.6564	20.8714	4.41068	4.50867
TYW3	27.928	31.5488	33.704	36.3528	4.94197	5.17106
FPGT-TNNI3K	0.0739333	0.0420628	0.0170976	0.0111963	0.0813369	0.0202667
OBSCN	0.170115	0.0646225	0.126146	0.109208	0.160106	0.160503
H3C13	0	1.01432	0	0	0.591834	0
H2AC20	3.11023	5.89832	4.45258	3.0279	2.46055	2.24496
H2AC21	0.73606	0.478589	0.510658	0.557337	0.684661	0.617296
BOLA1	6.10955	6.18661	8.10668	6.44619	2.83756	3.04901
SV2A	27.4863	27.5332	28.9892	30.6861	4.83338	4.94662
SF3B4	117.733	105.18	119.749	120.162	6.81322	6.91833
FCGR1A	0.135804	0.0551877	0	0.0257073	0.131584	0.0184258
RPL34P6	1.27242	0.344723	0.490429	0.321156	0.854852	0.491383
KIF21B	1.22703	1.31014	1.30751	1.47106	1.18179	1.25658
TMEM9	25.39	26.159	28.4947	29.5727	4.74279	4.90851
NEDD8P1	0	1.46225	2.0803	2.27046	0.791709	1.66693
SAMD13	1.41816	1.46697	1.66465	2.47304	1.2884	1.6177
TMEM81	3.57033	3.70538	4.95399	4.2007	2.21346	2.47958
MTR	23.0695	23.8242	20.7565	21.7034	4.61158	4.47443
SRP9	553.05	577.906	668.561	627.41	9.14588	9.34204
TMEM63A	55.2656	52.3404	39.3406	44.919	5.77618	5.43061
LEFTY1	11.1043	11.8238	6.30802	9.57989	3.6397	3.16091
LEFTY2	0.192032	0	0.0370074	0.193873	0.132269	0.157613
EPHX1	20.5073	20.3179	20.8764	24.4106	4.42039	4.56337
SRM	36.6208	38.6175	43.3715	40.5989	5.27125	5.42577
EXOSC10	19.9306	20.6653	19.2046	22.7571	4.41264	4.45817
SYF2	69.0146	68.1015	73.8139	66.8375	6.12015	6.15635
RSRP1	16.2527	16.3904	16.9952	16.8174	4.11449	4.16239
RHD	16.3422	17.1412	13.5338	12.3407	4.14907	3.80087
TMEM50A	295.015	307.794	286.456	289.015	8.24034	8.17361
MACO1	40.4896	41.9347	38.9083	40.1259	5.39959	5.34046
TSEN15	9.52852	11.6807	12.5857	12.5609	3.53662	3.7627
LRRC71	0.248577	0.246928	0.25549	0	0.319331	0.173441
ADAMTSL4	0.147876	0.314335	0.236751	0.215327	0.299954	0.294005
PTP4A2	252.989	266.235	261.906	258.613	8.02576	8.02934
ZFYVE9	0.366739	0.178841	0.275636	0.291575	0.347994	0.360202
TMCO4	3.52468	2.80564	3.38228	2.53128	2.05837	1.98433
ANKRD65	0.0553437	0	0	0	0.0393797	0
SNAP47	2.94381	3.37881	3.87711	4.16446	2.05704	2.32791
B4GALT2	3.71705	3.41227	3.60226	4.32301	2.19051	2.31111
OLFML2B	0.853229	1.45628	0.937248	2.00277	1.10752	1.30452
TTC24	0.270836	0.0943385	0.134213	0.117185	0.241947	0.170821
DNASE2B	0	0	0	0.0727025	0	0.0515131
OR2L3	0	0.0203021	0.173299	0	0.014571	0.119887
OR2M4	0.0246594	0	0	0	0.0176792	0
TNFRSF14	15.1062	13.2346	14.2541	14.2198	3.92319	3.9295
RBM15	12.0165	12.606	12.8076	13.4643	3.73458	3.8213
JMJD4	1.11908	0.840637	1.41162	1.2582	0.985399	1.22337
MTX1	1.5159	1.39512	1.83014	1.90741	1.29602	1.52044
ARL8A	48.4182	46.8191	45.5764	46.2269	5.60344	5.55157
SNX27	4.20309	3.80039	2.78436	4.02458	2.32243	2.13897
MRPL9	35.9094	44.7694	48.4742	51.4832	5.36945	5.67182
OAZ3	0.979105	0.924123	1.09561	0.705495	0.964667	0.926417
THEM5	0	0.204874	0.291469	0.572603	0.140696	0.518068
THEM4	8.38485	8.57211	7.65867	7.53086	3.24466	3.10346
S100A10	70.2002	69.2188	52.331	48.2281	6.14383	5.68031
STIL	29.2433	30.5801	26.6096	30.147	4.95008	4.87668
NCDN	8.10954	6.82085	7.10583	7.63896	3.08154	3.06564
TFAP2E	0.662352	0.66256	0.844419	0.655842	0.733316	0.807462
HPDL	5.23754	5.43565	9.50341	8.17567	2.66371	3.29859
SELENON	86.8734	82.1134	71.8409	76.9778	6.41774	6.23667
NFASC	0.0378359	0.0363425	0.0119316	0.0208356	0.05254	0.023445
SYPL2	0	0	0.04186	0	0	0.0298839
CCSAP	79.2332	81.884	75.9322	79.7478	6.34976	6.30086
ACTA1	0	0	0.0710617	0	0	0.0503706
ZFP69	3.96605	4.4041	3.09281	5.20296	2.37436	2.36398
ZNF684	3.77501	3.73932	4.09218	4.25187	2.2501	2.37073
DNAJC8P4	1.48557	0.603703	0	0.281215	1.03184	0.189802
SNHG3	4.85018	6.2694	5.85653	5.84078	2.71365	2.77582
SNORA73B	3.94514	3.78942	4.56171	2.71565	2.28312	2.21371
PRDX3P2	0.239491	0.194647	0.27692	0	0.283411	0.187083
TRNAU1AP	9.69076	10.9384	11.9118	11.2315	3.50011	3.6521
RAB42	0.317968	0.491017	0.514727	0.216686	0.490049	0.449647
CDK18	1.02837	0.592035	0.619319	0.76245	0.856152	0.757778
RPL21P19	0.908874	1.23115	0.350306	1.37638	1.04964	0.897894
EFCAB14P1	1.89627	2.05494	0.365438	0.478612	1.57318	0.507947
C1orf146	0.0673705	0.0547557	0	0	0.0855105	0
GLMN	7.91986	9.52253	9.97163	10.9276	3.28113	3.51723
RPAP2	3.18871	3.18113	3.49849	3.48358	2.0652	2.16705
MNDA	1.51748	2.46668	3.09152	1.80561	1.58115	1.786
HSD17B7P1	0	0	0.16637	0.108947	0	0.186067
TRIM58	392.413	377.032	268.639	317.791	8.59142	8.20073
OR2W3	63.4091	62.611	40.3748	54.1096	6.00023	5.59222
OR2AJ1	0.156251	0.444477	0.0903353	0.0887336	0.378916	0.123712
CLK3P2	0.302124	0.163702	0.116447	0.15251	0.302071	0.18203
OR2X1P	0.425993	0	0	0	0.278576	0
ZSCAN20	2.52194	2.4312	2.55968	2.98108	1.79767	1.91471
OR2M1P	0	0.250114	0	0	0.169998	0
GABRD	0.211879	0.107628	0	0.160432	0.213818	0.11132
ZBTB17	10.4225	9.2002	8.61952	9.4597	3.43447	3.32763
HSPB7	0	0	0.105981	0	0	0.0744921
FAM131C	0.17015	0	0	0	0.117795	0
OR2T8	8.36769	6.57991	9.39601	7.31948	3.08301	3.22616
EFHD2	12.2999	10.1846	14.289	13.2486	3.6138	3.88448
OR6F1	0	0	0.0960261	0	0	0.0676567
OR14K1	0.309691	0.125851	0.358091	0.117247	0.284243	0.307626
OR9H1P	0	0.0973236	0.034615	0.045335	0.0685495	0.0565488
OR2T33	0.247895	0.330999	0.368534	0.174296	0.366752	0.346435
ZBTB8A	0.31015	0.394919	0.274944	0.195702	0.435665	0.304888
ZBTB8OS	16.6593	17.3123	19.1671	17.4937	4.16879	4.2728
NRAS	208.855	217.941	218.87	220.995	7.74415	7.78746
RNY1P13	0	1.13266	0	0.527613	0.647389	0.337775
SIKE1	37.7366	41.6475	36.5151	39.9469	5.34668	5.29392
CICP27	0.0383863	0	0	0.0145329	0.0274275	0.0104454
OR13G1	0	0	0.131774	0.0431459	0	0.120962
OR1C1	0	0.0298818	0	0.0278389	0.0213957	0.019943
OR6N1	0	0.0872556	0	0	0.0616073	0
OR10Z1	0.173567	0.216304	0.173934	0.192754	0.256933	0.24287
SPTA1	43.7553	43.5867	44.8355	52.6425	5.48127	5.63631
ZRANB2	68.321	76.7137	80.0339	82.3711	6.20001	6.36111
MIR186	0	0	0.983709	3.86507	0	1.77585
CERS2	438.419	431.648	417.219	441.011	8.76829	8.74858
ANXA9	40.346	44.3188	29.2434	32.8434	5.43737	5.00196
PRUNE1	417.658	403.12	327.54	354.478	8.68436	8.41789
BNIPL	1.34458	1.04598	0.79957	0.698127	1.1344	0.806406
C1orf56	3.469	3.79344	5.72502	4.60865	2.21139	2.62453
CDC42SE1	204.647	190.489	182.786	201.18	7.63349	7.59233
MLLT11	40.2802	42.8443	43.3727	42.9718	5.4115	5.46507
IER5	15.8833	15.3156	16.1505	14.6641	4.05307	4.03627
SLC25A44	22.1008	19.1774	19.3488	20.7073	4.43557	4.39425
FH	21.5033	21.897	26.565	25.0275	4.50463	4.74396
KMO	0.0492192	0.0100008	0.0569115	0.0372683	0.042098	0.0663853
OPN3	0.392934	0.255488	1.22673	0.639681	0.405133	0.950995
CHML	9.74522	10.2293	12.0623	12.4289	3.45776	3.72744
ATAD3A	9.10179	8.09104	8.70277	8.68099	3.2625	3.27678
SSU72	34.0285	37.3169	40.7283	38.9773	5.19663	5.35236
MIB2	1.67751	1.30886	1.45476	1.39086	1.31799	1.27668
BCL9	2.29975	2.23545	1.92422	1.99511	1.70823	1.56543
RPL6P3	0.171546	0	0.198356	0	0.118723	0.136425
EXO1	17.1194	17.9673	15.93	19.685	4.21283	4.23324
CFL1P4	0.293833	0	0	0.222487	0.19776	0.152175
WDR64	0	0	0	0.0295621	0	0.0211685
DYNLT5	14.2191	13.5742	16.2903	16.0922	3.89692	4.1036
DNAI4	0.219285	0.28516	0.354979	0.398497	0.324491	0.461254
SGIP1	0.0115016	0.00934796	0.00664956	0.0261266	0.0149619	0.0234514
LBR	171.135	173.583	146.1	148.424	7.43762	7.212
DNAH14	1.04398	0.851523	1.47349	1.2828	0.961812	1.24984
DYRK3	2.79953	2.30998	1.97181	1.98527	1.82975	1.57461
TNFSF18	0	0	0.0616611	0.161514	0	0.152622
MAP10	2.46367	2.0814	2.43639	2.92092	1.71041	1.87918
FPGT	19.8723	20.0331	20.45	21.5113	4.38906	4.45816
ZNF124	5.26547	5.10042	6.39981	7.16836	2.62829	2.96053
FAM72C	3.29927	2.8553	4.80395	2.12807	2.02761	2.15899
LINC01772	0.135281	0	0.234635	0.239011	0.0944258	0.306639
LDLRAD2	0	0.0264641	0	0.0739644	0.0189646	0.0523911
HSPG2	0.343248	0.466055	0.354869	0.580962	0.490213	0.553769
RPL21P29	0.302958	0	0	0.458794	0.203488	0.297951
LINC00339	0.0388759	0.173781	0.134855	0.103027	0.14578	0.162134
CDC42-AS1	0	0.0693062	0.0328667	0.258272	0.0491471	0.196065
AVPR1B	0.0867219	0.0704837	0.0334251	0.0218883	0.109164	0.0393584
FAM72A	5.52478	6.67219	7.40044	7.98363	2.82751	3.11969
SRGAP2	8.22156	7.51643	6.62852	8.04957	3.14877	3.05988
IKBKE	2.72123	2.65089	3.1242	2.64502	1.88208	1.95777
RASSF5	3.04196	3.42721	3.7357	3.8442	2.08222	2.26001
RPL7AP20	0.923793	0.150163	0.427268	0.559589	0.620097	0.578628
EIF2D	10.4041	10.4981	11.2016	12.7131	3.51742	3.6957
CROCC	1.014	0.576222	0.629131	0.649186	0.844071	0.712955
VASH2	0.201311	0.222518	0.223462	0.164625	0.277288	0.255855
CYB5RL	3.5656	3.41759	3.8859	4.13974	2.16723	2.32562
ATXN7L2	1.16048	1.0748	0.546102	1.32828	1.08246	0.953965
CENPL	12.8905	13.1363	11.4819	13.815	3.80874	3.77066
ZNF496	4.39596	3.66864	4.53782	5.37088	2.33122	2.57394
RABGAP1L	21.2059	19.9844	18.9086	18.9559	4.43263	4.31703
UBE2U	0	0.451958	0.137783	0.0902269	0.293934	0.155756
CD101	0	0	0	0.0141904	0	0.0102001
H3-7	0.0368586	0	0	0.027909	0.0263459	0.0199929
NPL	35.7366	34.364	33.2444	35.4444	5.17194	5.14341
RCC1	44.8997	46.9845	53.5489	55.3281	5.55281	5.79282
HMGN3P1	0.75818	0	0.876673	0.574086	0.463717	0.786914
ADPRS	13.1173	12.39	13.8351	12.4825	3.78174	3.82362
COL8A2	0	0.0764164	0	0	0.0540958	0
TRAPPC3	47.338	47.1064	54.3525	54.0328	5.59163	5.7864
MAP7D1	16.2541	15.5459	15.6968	15.6812	4.07895	4.06083
ZNF362	21.491	17.3966	18.4998	16.9767	4.35359	4.22791
S100A6	206.006	215.384	253.623	232.266	7.72584	7.93041
S100A4	984.78	993.928	1241.26	1145.88	9.9518	10.2223
S100A3	0.260991	0.212121	0.402373	0.592858	0.306328	0.582668
S100A2	1.5144	1.00005	1.86052	1.14669	1.17455	1.32401
S100A16	1.29038	1.1886	0.397879	0.716511	1.16317	0.63895
S100A1	0	0.0785013	0.195443	0.0365672	0.0555436	0.158344
SNAPIN	63.0362	52.6833	60.8979	60.8407	5.87921	5.95115
SH3D21	0.206679	0.299442	0.103904	0.183712	0.325456	0.193845
STK40	90.6806	78.9405	68.7875	79.1053	6.42308	6.22779
LSM10	39.74	31.6671	39.2661	32.5922	5.19785	5.20669
OSCP1	0.183698	0.191959	0.424816	0.119224	0.248327	0.347121
MRPS15	27.8296	31.072	39.714	32.9339	4.92841	5.22203
STX6	32.4987	31.922	32.3924	35.0341	5.05356	5.11741
MR1	16.685	17.7242	16.6223	19.2117	4.18623	4.24161
TMED5	77.4299	80.0395	80.9252	81.5322	6.31714	6.36157
CCDC18	4.23821	4.55378	3.88935	4.7955	2.43189	2.4175
TMEM269	0.166358	0.108167	0.0384716	0.025193	0.185565	0.0452085
SVBP	20.8732	17.2285	16.5696	18.3436	4.32559	4.20607
GORAB	2.26402	1.90355	2.25678	1.93105	1.6247	1.62943
KDM1A	18.2901	17.734	19.2927	19.3452	4.24884	4.34475
LINC01527	0.146549	0	0	0	0.102019	0
SPRR2B	0	0	0.750879	0	0	0.459892
CADM3	0	0.0309149	0	0	0.0221298	0
FCER1A	396.658	397.469	607.806	614.814	8.63685	9.25812
IL22RA1	0	0	0	0.0393321	0	0.0280968
LGR6	0.249868	0.558473	0.505608	0.34292	0.489718	0.510216
SIPA1L2	0.0171105	0.0278132	0.0791384	0.0777353	0.032047	0.108942
SRSF4	42.988	42.907	45.2488	42.9744	5.45771	5.49543
PEAR1	105.264	95.7678	78.8417	82.8232	6.66556	6.3546
SMU1P1	6.97714	5.51534	6.63088	6.36857	2.85723	2.90684
KRT8P45	0	0	0	0.0765713	0	0.0542034
ETV3L	0	0.0283165	0	0	0.0202828	0
ETV3	19.8101	22.7769	20.9889	22.5496	4.47855	4.50902
NUCKS1P1	0.416298	0	1.44408	0.157608	0.272798	0.848673
BTF3P9	2.06825	1.68098	2.98936	2.7406	1.52337	1.95046
CSMD2	0	0.0262624	0	0	0.018821	0
PBXIP1	46.3191	51.4352	53.3165	49.7745	5.64031	5.7155
PYGO2	42.0336	36.6461	37.5662	40.0829	5.33413	5.31559
PYGO2-AS1	0.0915699	0.223272	0	0	0.210914	0
SHC1	68.9518	65.3126	61.5885	71.5266	6.09026	6.07805
CKS1B	53.9353	52.9846	61.8223	57.6484	5.76712	5.92447
MIR4258	0.804004	0	0.929659	0	0.487489	0.550733
FLAD1	12.9253	11.3041	11.9352	11.4686	3.71311	3.66697
ZBTB7B	47.2407	43.5485	39.2135	40.8287	5.53588	5.35829
DCST2	0.0238243	0	0	0.0180395	0.017084	0.0129544
DCST1	0.022914	0	0.0794854	0	0.016435	0.0562266
ADAM15	8.17876	7.09892	9.17431	9.55857	3.11084	3.37385
MTMR11	0.0320054	0.0780377	0	0.157522	0.0772725	0.109375
OTUD7B	5.97187	7.00329	5.71512	6.54262	2.9045	2.83367
FAM72D	6.19014	5.47282	7.19249	7.68228	2.7722	3.0768
ANKRD35	1.04427	0.636554	1.91184	1.08723	0.88003	1.32166
ITGA10	0.0703278	0.0190531	0	0.0798773	0.0630755	0.0564984
PEX11B	47.5696	43.2659	47.3715	44.8548	5.53661	5.55806
LIX1L	49.2407	45.3249	46.6344	45.0579	5.59344	5.54986
ANKRD34A	1.1161	0.874719	0.898763	0.739463	0.996685	0.863235
POLR3GL	114.372	107.404	130.192	126.155	6.80592	7.01317
TXNIP	547.941	548.828	460.717	480.717	9.10167	8.88178
HJV	0	0	0.279897	0	0	0.188969
RNVU1-6	0	0.72518	0	0.675602	0.446351	0.419863
NBPF10	0.927163	0.877769	0.506581	0.509171	0.927871	0.592518
NUDT4P2	0	0.217819	0	0.202928	0.149142	0.139422
BEND5	0.0683141	0.111045	0	0.0517267	0.123904	0.0368386
ROR1	0	0	0.0503715	0	0	0.0358854
PFN1P1	125.227	147.889	172.798	140.397	7.10389	7.3001
RPL4P3	0.111616	1.17932	0.387181	1.01418	0.718496	0.76611
VAMP4	21.5414	23.1252	23.8391	24.4775	4.54432	4.65296
RNVU1-15	0.886841	0.360392	1.02544	0	0.699211	0.597146
CFAP74	0	0.00570569	0.0162347	0.0106312	0.00410993	0.0192507
NOTCH2NLC	1.44103	1.90646	1.45334	1.5579	1.41886	1.32517
RALGPS2-AS1	0.0739034	0	0.0854535	0.335753	0.0523487	0.275726
RALGPS2	2.65152	2.50555	2.52107	2.75757	1.83937	1.86367
PTPN2P1	0.819004	1.88601	1.42051	2.68728	1.2342	1.61065
SNORA63	0.174409	0	0	0	0.120623	0
EIF4G3	225.883	224.015	173.433	194.72	7.81985	7.53198
ITPKB	79.2062	76.2228	60.985	65.3794	6.29856	6.0041
S100A11	13.3026	11.9113	14.0781	9.38972	3.76627	3.6706
NBPF15	0.441331	0.369903	0.542199	0.4386	0.491204	0.575699
RNVU1-14	1.7845	1.45036	1.03169	0	1.38815	0.600125
PIGV	1.69245	2.15527	1.73719	1.7338	1.54787	1.4518
ZDHHC18	3.69842	3.76828	5.29906	3.31787	2.24286	2.40829
GPN2	9.85642	9.4837	8.04082	9.73895	3.4155	3.30595
GPATCH3	12.7528	15.6809	17.1402	19.4619	3.9276	4.27061
NUDC	80.2034	78.6738	92.649	88.4677	6.32982	6.51662
NR0B2	0.125604	0	0.0726172	0	0.0878729	0.0514537
RPL12P13	0	0.239295	0.340439	0	0.163044	0.226779
OSTCP2	1.31828	1.74108	1.90538	0.998186	1.33896	1.29383
TENT5B	0.0614311	0	0.142064	0.046515	0.0436462	0.129994
CEP85	24.4735	21.7055	22.5433	25.0454	4.59033	4.63194
RPL17P9	0	0	0.316258	0	0	0.211796
UBXN11	9.03052	8.61991	6.69073	6.9323	3.29649	2.9656
PPP1R15B	56.4702	56.4262	58.8885	58.9541	5.84419	5.905
NDC1	42.8756	44.6867	48.2859	49.3782	5.48482	5.639
CNR2	0.0277927	0.0451774	0.0321364	0.0420888	0.0516993	0.0525725
BTBD6P1	0	0.093867	0.267084	0.0874496	0.0661698	0.235442
PNRC2	233.951	237.966	264.115	255.843	7.88849	8.02779
SRSF10	55.6074	59.2241	64.2838	63.4103	5.86828	6.01897
GRHL3	0	0	0	0.0129862	0	0.00933731
METTL13	32.9249	31.9132	31.9979	35.6459	5.0626	5.12192
DNM3	260.462	273.515	209.345	238.585	8.06603	7.81356
DNM3-IT1	0.369517	0.150163	0.427268	0	0.333241	0.279333
PIGC	13.7647	14.704	14.4102	15.2786	3.92926	3.9859
C1orf105	0.084681	0.172062	0	0.0641196	0.174242	0.0455266
EFCAB2	2.60332	2.6879	3.15726	2.67108	1.86616	1.96871
MDM4	4.51296	4.34317	4.58808	4.03618	2.44044	2.40929
WDR47	30.0476	27.8139	29.6489	32.309	4.90356	4.99905
PYCR2	180.473	178.411	167.319	169.182	7.49539	7.40302
NRDC	267.854	267.412	244.088	262.755	8.06949	7.99108
FAF1	27.0502	26.3491	27.2097	27.4245	4.7918	4.8236
PRRC2C	34.352	32.5968	20.5878	29.482	5.10746	4.70238
TARS2	21.3851	19.4814	22.2651	23.2484	4.42178	4.57027
TDRKH	12.0983	11.0942	10.2841	11.8371	3.65492	3.59223
NBPF11	1.67345	1.98016	1.45124	1.146	1.49917	1.20077
NOTCH2	23.3554	23.0806	18.29	22.9684	4.59801	4.43491
PATJ	0.148645	0.13088	0.272138	0.15007	0.188733	0.276323
NPPA	0.195976	0.424748	0.302139	0	0.389965	0.202975
MAST2	4.48316	4.10102	3.66225	4.60401	2.40384	2.35984
SEMA4A	2.98233	3.21431	3.62335	3.32183	2.03503	2.16111
CCNL2	8.00937	7.06589	6.59036	8.08076	3.09384	3.05928
ZNF644	57.5385	56.6025	53.4028	58.3645	5.85973	5.82994
CYP4A22	0	0	0.0220195	0	0	0.0157969
KLHL17	0.344101	0.419504	0.298409	0.74908	0.466551	0.607621
TRIM46	0.129123	0.196773	0.111977	0.293312	0.217786	0.266211
MEF2D	88.8663	87.2262	70.2394	77.0671	6.47648	6.22213
MUC1	0.731339	1.38693	1.26846	1.29211	1.04204	1.18921
OPRD1	0.533989	0.485062	0.517564	0.499468	0.594095	0.59313
CTBP2P8	0	0.0894206	0.38165	0.249922	0.063103	0.395925
RPS7P4	0.502848	1.02173	0	0.380751	0.817451	0.251417
GBP5	1.00134	1.41066	0.895391	1.02105	1.14143	0.969542
DIRAS3	0	0	0.0639207	0.0837164	0	0.10275
ELOA	38.5796	39.2836	34.659	38.7112	5.31946	5.23592
HMGCL	22.7371	23.8789	22.2922	22.6893	4.60336	4.55402
FUCA1	25.4983	30.329	38.0551	32.1061	4.85368	5.17315
ALDH9A1	69.904	69.3722	80.7165	72.3489	6.14237	6.27673
OR2B11	0	0.00927108	0	0.0863725	0.00667222	0.0609968
H2BC18	0.895226	1.05833	1.64681	1.75626	0.98315	1.43378
H2AC19	0.411036	0.334071	0	0	0.456863	0
DCAF6	61.0167	58.8612	57.6336	61.6544	5.92929	5.92229
H2AC18	0.411807	0.669396	0.317445	0.311816	0.623494	0.394657
H2BC21	39.9706	43.2082	30.5074	33.0553	5.41242	5.0348
H4C14	0	0	0	0.0589982	0	0.0419426
TRMT13	11.9344	11.9591	10.3804	12.2275	3.69452	3.62105
SEC16B	0	0	0	0.0147339	0	0.0105893
IL19	0	0	0	0.00888807	0	0.00639718
OR2C3	0.300946	0.195677	0.198846	0.208342	0.319978	0.267349
HNRNPA3P14	0	0.310251	0	0	0.208049	0
ARID3BP1	7.33828	6.24823	3.53548	4.26657	2.96223	2.29308
CLCNKB	0.273419	0.343435	0.114964	0.301134	0.387833	0.272679
KCNQ4	4.3155	3.64235	2.84044	3.46874	2.31583	2.05471
CITED4	1.00531	0.726287	0.774953	0.507475	0.899794	0.714763
SLFNL1-AS1	0.0457277	0	0	0.0230831	0.0326142	0.0165555
SLFNL1	0.16944	0	0	0	0.117323	0
PHLDA3	0.451214	0.476745	0.886946	0.956633	0.549895	0.94245
CSRP1	62.2018	55.8109	58.0501	58.2611	5.90704	5.88644
IPO9	20.43	20.8506	19.8279	21.6776	4.43565	4.44313
MIR6739	0.975525	0	0	0	0.573144	0
SHISA4	0.229715	0.311171	0.265617	0	0.345332	0.179904
NUDT17	2.51682	1.97378	0.970055	2.30691	1.69835	1.39971
PIAS3	12.5442	11.5811	10.1216	11.7692	3.70738	3.57838
RBM8A	45.2929	45.3389	45.8688	46.2893	5.53344	5.55701
CAPZA1	539.511	550.155	553.294	547.764	9.09232	9.10729
RHOC	105.483	103.881	109.618	107.398	6.72359	6.77489
NUTF2P4	0	0	0.444089	0	0	0.289297
MOV10	14.2487	13.7936	13.7908	15.0641	3.90892	3.94743
RNVU1-19	0	0	0	0.995197	0	0.582651
TAF12	5.98231	6.36777	7.10396	6.39569	2.84299	2.95416
TAF13	75.785	72.5452	81.5995	73.4983	6.23199	6.29552
EPRS1	127.759	128.235	130.196	141.574	7.0112	7.09682
BPNT1	25.0305	26.6283	31.3883	26.3027	4.74574	4.89944
IARS2	99.723	103.657	111.073	117.993	6.68215	6.85216
MIR194-1	1.72151	0	0	0	0.89589	0
RPS15AP12	1.88568	1.83912	2.61646	2.57007	1.51722	1.8453
RAB3GAP2	20.9184	21.9099	17.5444	20.2073	4.48634	4.31294
SNX2P1	0	0	0	0.333229	0	0.222328
MORF4L1P1	917.543	943.011	998.303	1031.96	9.86307	9.98887
CDC42BPA	30.6321	29.6843	20.6311	25.6543	4.96154	4.59352
HSD17B7	12.5101	12.4921	12.9975	12.7845	3.755	3.79608
MACF1	9.21643	9.28038	5.24451	7.43153	3.35733	2.87539
PIK3R3	4.53012	5.33792	4.42609	5.19018	2.56901	2.53807
LURAP1	0	0	0.0915078	0	0	0.0645434
RAD54L	7.66091	6.51808	7.01188	8.23246	3.01605	3.10805
POMGNT1	7.08304	6.08611	7.10302	7.62753	2.92307	3.06441
BLZF1	61.6151	63.6677	59.7508	62.7086	5.99189	5.95953
CCDC181	0.129298	0.150126	0.234938	0.069931	0.188669	0.204685
SLC19A2	4.77815	5.20521	5.2729	6.77893	2.58296	2.81269
F5	0.0780587	0.0634426	0.0631807	0.153674	0.0986225	0.148514
STUM	18.8001	19.9329	13.3043	16.8376	4.34813	4.00638
FCGR2C	0.27952	0.302908	0.484808	0.194012	0.368728	0.421598
GON4L	12.1268	11.3415	9.34335	11.0475	3.67063	3.48484
RNVU1-4	0.892249	0	0	0	0.532192	0
U1	0	0	0	0.114461	0	0.0802902
PPCS	77.8605	80.6922	87.8471	85.4208	6.3269	6.45342
TMSB4XP1	55.2798	64.7505	59.5326	73.4554	5.93109	6.07669
PPIAL4C	0	0	0.222629	0.145788	0	0.243923
CSDE1	259.648	268.474	272.507	292.377	8.05018	8.14691
KLHL21	8.10622	8.25552	6.51932	7.54162	3.19863	3.00548
PHF13	26.8726	27.8332	29.768	28.3098	4.82542	4.90876
KLHL12	59.8997	59.7359	62.6052	63.2007	5.92642	5.99781
HNRNPA1P59	0	0.129553	0.368623	0.120696	0.0905505	0.315751
ADIPOR1	118.078	122.043	120.009	114.18	6.91959	6.8838
CYB5R1	26.2383	23.5742	25.6526	24.1194	4.69523	4.6941
TMEM183A	41.7461	37.39	42.2366	40.7057	5.34227	5.40841
MYBPH	0	0	0	0.0609454	0	0.0433063
CHI3L1	0.174046	0.0353641	0.100623	0.131785	0.143661	0.158601
UBR4	23.592	23.2593	13.1422	19.717	4.61032	4.12346
AKR7L	0.0264322	0	0.0611264	0.0200142	0.0189419	0.0573745
MRTO4	20.1803	21.0313	23.4335	25.5973	4.43335	4.6733
AKR7A3	0.120435	0.0978843	0.139258	0.182385	0.149467	0.215146
SLC66A1	11.8218	10.7816	10.2993	10.2301	3.62078	3.49374
COX7CP2	3.85076	3.44269	1.33577	1.1663	2.21621	1.17059
RABIF	20.0328	19.6754	21.1565	22.4865	4.38226	4.51232
NPM1P40	0	0	0	0.151158	0	0.105113
PPFIA4	0.0978737	0.110143	0	0.0456055	0.142751	0.032528
SETDB1	12.4603	11.7801	11.1613	13.3033	3.71371	3.726
DNAJC11	7.50743	7.55146	7.93767	7.5036	3.09245	3.12443
PRDM2	16.7168	15.8765	12.1486	16.6963	4.11242	3.94696
RHCE	2.64631	3.37284	3.02512	3.27887	2.00345	2.05381
EMC1	9.00073	8.73178	9.77701	9.98883	3.3025	3.44399
C1orf50	6.10138	6.8874	5.96957	5.94269	2.90581	2.79828
TAL1	552.497	564.555	477.491	526.464	9.12806	8.97435
LENEP	0	0	0	0.151779	0	0.10553
ARPC5	251.273	249.121	247.808	237.671	7.97268	7.92919
SMG7	51.1632	51.5285	42.1723	49.6109	5.71	5.55126
CLCC1	7.92978	8.65586	7.78292	9.52423	3.21612	3.27106
PRKCZ	0.114097	0.115916	0.120934	0.194384	0.157052	0.21121
IPP	7.99126	8.24295	7.48341	7.76905	3.18858	3.10873
PDE4B	0.13109	0.199769	0.0568414	0.0372224	0.220862	0.0663054
TMOD4	0.635176	0.387182	0.183611	0.360712	0.595675	0.347282
SMAP2	96.6924	92.0622	80.6051	87.0143	6.57557	6.40616
HP1BP3	75.9747	77.3435	77.5484	80.9682	6.27908	6.32658
EXO5	9.26635	7.99332	10.2873	9.14713	3.26751	3.42186
PIK3C2B	0.129507	0.128648	0.0998316	0.0435829	0.175145	0.0999109
VPS72	65.3668	60.0041	78.4123	73.6145	5.99289	6.26704
SEMA6C	4.87678	5.14757	4.45258	5.63009	2.58789	2.59487
OVGP1	0.696804	0.401151	0.268568	0.791419	0.631316	0.613526
UBE2FP3	0.977387	0.226965	0.807242	0.211448	0.680032	0.593923
WDR77	39.5115	41.5921	49.5936	46.2383	5.37684	5.61223
ATP5PB	192.587	198.576	233.577	227.882	7.61898	7.8563
C1orf162	1.16302	1.11711	1.19197	1.36097	1.09765	1.1868
TMIGD3	0.361603	0.612281	0.418117	0.273802	0.572348	0.428635
ADORA3	0.0571597	0.0464568	0.132186	0	0.0728717	0.0923332
RAP1A	151.897	157.261	158.891	153.41	7.2815	7.296
ATP1B1	8.42968	9.07696	10.5319	10.3	3.28589	3.51298
SELENOF	384.504	399.746	441.829	437.833	8.61884	8.78408
HS2ST1	77.864	78.4858	72.9016	83.4817	6.30697	6.30728
LINC01140	0.0217848	0.070823	0	0	0.0653019	0
HOOK1	0.546352	0.634358	0.938585	0.933763	0.669349	0.953209
CYP2J2	0	0	0	0.0372683	0	0.026636
H2AC25	2.76838	2.63573	4.34427	2.99456	1.88833	2.22324
H2BC26	0.292541	0.237764	0.304435	0.177207	0.339311	0.311295
RNF187	32.9688	26.0834	29.4672	30.7713	4.93197	4.95974
AGTRAP	10.5164	8.81592	10.3881	10.3518	3.41497	3.50716
MTHFR	27.1419	26.2537	20.4498	22.0048	4.7917	4.47426
FAM177B	0.260836	0.211995	0.301601	0.0790008	0.306164	0.251326
SLC44A5	0.0232305	0.0377614	0.0537222	0.0175899	0.0433388	0.0505449
FAM229A	0.205735	0.355325	0.327096	0.369978	0.356741	0.431395
THAP3	4.80327	3.2313	3.95225	3.86855	2.32691	2.29584
S100A5	0.142899	0.116142	0.165232	0	0.175711	0.114522
FCGR2B	0	0.0893534	0	0.0749202	0.0630566	0.0530559
PPM1J	1.3405	1.04592	0.992	1.78642	1.13304	1.25653
TCHH	2.55578	3.45636	3.34278	3.10902	2.00219	2.07926
PMF1	5.05183	4.34187	7.11706	5.21017	2.51016	2.84069
NFYC	28.252	26.4266	25.8175	26.858	4.82473	4.77282
SPOCD1	1.22355	1.37369	0.647441	0.730178	1.20077	0.756007
MOB3C	113.071	115.769	91.2572	88.0671	6.85075	6.50243
SRSF11	67.8798	70.9534	73.2366	75.2497	6.13784	6.23349
LINC03108	0	0.0708335	0	0	0.0502116	0
LNCATV	0	0.0161545	0	0.0301001	0.0116062	0.0215509
CTXND2	0.119063	0	0.137671	0	0.0834267	0.09604
ACO2P2	0	0.0514846	0	0.0959296	0.0366683	0.0675902
GPR137B	16.1425	16.3161	15.915	17.9862	4.10679	4.16596
ERO1B	7.30167	7.18098	7.64425	7.01823	3.04288	3.05853
MTARC2	0.112691	0.228975	0.0651513	0.191988	0.227535	0.174496
MTARC1	0.237245	0.167672	0.178907	0.273365	0.265987	0.294119
ATPAF1	42.3794	44.3198	43.7808	41.4956	5.47085	5.44752
SCMH1	4.70592	4.40623	5.05535	5.76625	2.47407	2.6805
SRGAP2B	2.3582	3.08293	2.29744	2.62902	1.89552	1.79212
RGS16	17.805	16.0021	18.4094	15.5983	4.16217	4.17023
LINC01686	5.52987	5.61803	3.56595	5.67682	2.71676	2.49093
RGS8	0.109201	0.213008	0.126267	0.23152	0.215498	0.237433
SARS1	95.2144	93.0981	101.457	102.998	6.57223	6.68968
CELSR2	2.03013	1.88174	1.04183	1.5631	1.56361	1.20318
PSRC1	103.173	97.7263	82.9396	76.8605	6.66462	6.33807
MYBPHL	0.207972	0.540896	0.384759	0.251958	0.458837	0.398743
SORT1	242.564	238.98	187.143	210.805	7.9175	7.64367
PSMA5	73.7386	74.0457	90.117	84.7511	6.22674	6.46653
ZBTB37	3.06028	3.46013	2.38515	2.98416	2.09092	1.88153
UAP1	15.1904	15.3715	20.0371	19.5499	4.02511	4.37806
PYHIN1	0.0210001	0.0170679	0	0.0159011	0.0272022	0.0114248
IFI16	62.8683	56.87	65.6465	67.0778	5.92764	6.07387
RAD1P2	0.110354	0	0	0	0.0774847	0
AK2	38.6895	38.3458	41.6332	44.3854	5.30443	5.45974
C1QA	0	0	0.0640901	0	0	0.045506
C1QC	0	0	0	0.0638241	0	0.04532
C1QB	0	0	0.0727108	0.0476144	0	0.0842855
CD46	70.7248	72.8074	68.2957	70.5095	6.18519	6.13756
G0S2	0	0	0	0.126482	0	0.088469
HSD11B1	0	0.235971	0	0	0.160902	0
TRAF3IP3	0.151049	0.130439	0.196488	0.386008	0.189975	0.368766
C1orf74	2.29615	2.32324	1.71582	2.44826	1.7267	1.62389
IRF6	0.343898	0.163045	0.364508	0.390595	0.325929	0.462106
UTP25	3.45758	3.38705	3.57541	3.92707	2.1448	2.2483
RIMKLA	1.89823	1.95085	1.59051	1.03633	1.54821	1.21003
ZMYND12	6.00478	6.05281	7.05961	6.35022	2.81328	2.94578
YARS1	65.1631	64.4105	72.7421	73.8412	6.03973	6.21513
DCAF8	33.2198	34.0134	34.0065	35.7819	5.11339	5.16568
RPSAP18	0.330313	0	0.954842	1.31308	0.220524	1.09353
PEX19	51.0807	50.3173	54.2714	57.2972	5.69207	5.82742
SLAMF6	23.7398	26.8089	21.3808	23.5639	4.71558	4.55289
CD84	529.875	545.424	411.203	524.854	9.0732	8.87353
COPA	61.3431	61.7842	50.5324	60.6181	5.96725	5.8221
INAVA	0.0547945	0	0	0	0.0389941	0
PFN1P8	0.269482	0	0	0	0.182363	0
SSBL4P	0.471648	0.575001	0.81804	0.53569	0.607223	0.745767
PRKAB2	35.671	37.3016	31.345	34.2847	5.22829	5.07958
RNVU1-27	1.77368	1.44157	0	0.671507	1.38274	0.417654
NUDT4B	0.0803563	0	0.0929149	0.0304225	0.0568306	0.0863336
SLC25A34	0.0438373	0.0890724	0.101377	0	0.0928228	0.0713349
NBPF2P	6.64124	6.56721	7.80717	8.54876	2.9268	3.19817
HS6ST1P1	0.474323	0.67464	0.685567	1.61619	0.654877	1.10493
NBPF3	16.8626	18.8555	15.2507	17.0541	4.23719	4.10034
RAP1GAP	0.203836	0.248503	0.265154	0.13505	0.294158	0.263157
USP48	32.9344	32.0835	36.9859	33.2034	5.06647	5.17371
CCDC30	0.203242	0.184065	0.164505	0.23084	0.255384	0.260233
MATN1	0	0.0258318	0.0367502	0.0360986	0.0185144	0.0516149
SFPQ	188.304	194.47	219.377	214.428	7.58786	7.76754
PPIE	17.5742	17.4428	18.8834	18.9794	4.21011	4.31697
BMP8B	9.14176	8.12003	7.15217	7.27791	3.26767	3.03827
OXCT2	0.160272	0.130262	0.277981	0.182035	0.195684	0.298668
TRIT1	6.24915	6.48987	7.44595	7.54713	2.88157	3.08688
MFSD2A	2.9945	3.08676	3.4625	4.21682	2.01458	2.27491
DNAI3	0	0.0606319	0	0	0.0430868	0
MCOLN3	0	0	0	0.0167268	0	0.0120157
SYDE2	1.68691	2.36588	1.95055	2.18856	1.5976	1.61803
AQP10	45.5202	39.228	26.6125	24.8233	5.43876	4.73974
ATP8B2	51.2353	50.8389	44.5434	50.5427	5.70147	5.60119
RUSC1	5.23066	5.74921	6.1532	5.19891	2.6982	2.739
ARHGEF2	42.8941	40.6289	43.5525	44.9483	5.41824	5.49986
C1orf226	8.9229	8.27239	9.14054	10.2886	3.26268	3.4215
UHMK1	189.715	192.309	168.795	196.821	7.58505	7.52206
DDR2	0.013184	0.0428613	0	0.0199655	0.039872	0.0143307
RASAL2	22.6798	21.7849	16.9978	21.9653	4.53806	4.35625
C1orf220	0	0.0214287	0.182917	0.0399274	0.0153753	0.152407
SLC30A10	0	0	0.0919354	0	0	0.0648383
ENAH	0.90463	0.899499	0.790073	1.16592	0.927566	0.984039
GFI1	0.674326	0.716696	0.569791	0.64806	0.76172	0.686098
UQCRHL	189.187	192.469	225.623	196.439	7.58367	7.72813
COX20	0.0480291	0.0650599	0.0370236	0.0969791	0.0793535	0.093562
IL12RB2	0	0.0317314	0.112859	0.0295621	0.0227097	0.099242
IL10	0	0	0	0.0765537	0	0.0541911
CFH	0.919102	0.949319	1.38378	1.22514	0.951745	1.20443
KIF1B	2.53358	2.20694	2.05739	2.38995	1.75286	1.6887
CTPS1	14.7332	14.5305	17.1066	16.604	3.96642	4.15828
AGT	0.0115192	0.00936231	0	0.0218056	0.0149848	0.0156443
EIF3I	31.4209	29.4202	37.5216	35.0796	4.97364	5.22113
CFAP141	0.651315	0	0	0	0.406708	0
C1orf43	300.823	292.58	325.975	321.793	8.21772	8.34378
BSDC1	23.4547	23.2619	18.9755	21.2196	4.60634	4.399
GAPDHP20	0.145312	0	0	0	0.101187	0
RPL5P4	2.64251	4.02696	5.72905	4.25187	2.11594	2.58267
LAMTOR2	71.0799	64.166	73.8735	72.6031	6.10062	6.21409
ARHGEF16	0	0.0446767	0.0635605	0.0416223	0.0318728	0.0739455
TPRG1L	57.1663	50.1277	46.9681	45.4085	5.77207	5.56036
WRAP73	1.86888	2.13431	2.46017	2.2061	1.58573	1.73688
MEGF6	0.0811045	0.0263672	0	0.0368469	0.0755133	0.0263375
RSBN1	33.5833	34.5068	33.5096	33.7238	5.13114	5.1134
PTPN22	11.7466	10.0364	10.1775	12.3069	3.57186	3.61379
BCL2L15	0.0160889	0	0.0744136	0.0548207	0.0115593	0.0903347
HIPK1	107.083	109.29	94.2907	109.485	6.77065	6.68493
DCLRE1B	19.7285	17.9238	17.8839	21.8147	4.30933	4.38193
C1orf141	0.0437063	0	0	0	0.0311879	0
LDHAP2	0.445671	0.482962	0.429436	1.01237	0.550228	0.783167
HNRNPCL1	0.258075	0.996322	1.64125	1.46559	0.702391	1.35243
LYST	13.1725	13.7721	8.3436	11.0541	3.85522	3.41939
MYSM1	4.31168	4.1586	3.46463	4.07348	2.38823	2.2537
FBXO44	0.0622322	0.185458	0.191889	0.125658	0.168444	0.212598
FBXO6	0.168679	0.0685472	0.487602	0.255444	0.161711	0.455779
DRAXIN	0.0198681	0.0322958	0.0229732	0.0300879	0.037146	0.0377766
RPF1	65.5604	65.8007	80.3136	79.0348	6.05919	6.33404
GNG5	44.6032	42.179	50.076	43.4178	5.4722	5.57734
CTBS	27.2757	27.7513	30.0745	27.8355	4.83358	4.90472
LINC01555	0	0.0412377	0.0586678	0	0.0294442	0.0417111
SSX2IP	223.056	228.79	210.169	212.947	7.82606	7.73171
FAM72B	12.9298	12.3321	14.4764	15.3248	3.76882	3.99101
ZBED6	0.206414	0.0915076	0.0506278	0.151558	0.20033	0.138936
SLC2A1	20.6418	24.4188	18.6747	20.2282	4.55645	4.35413
KCNA3	138.832	146.637	80.9745	92.7187	7.16726	6.45691
ZC3H11B	1.8264	2.4908	1.7897	2.62523	1.65929	1.68143
NCF2	0.254102	0.3029	0.391753	0.513075	0.354453	0.538453
ALG6	7.46711	8.77828	10.6385	9.92483	3.18946	3.49591
MSTO1	4.60797	3.68967	6.67004	5.95733	2.36424	2.8706
CAPN2	17.9736	17.1225	13.8058	13.8224	4.2132	3.8889
PHB1P11	0	0.147008	0.627434	0	0.102328	0.393654
ACTBP11	2.59909	2.42929	1.87831	2.36161	1.81319	1.64153
TP53BP2	28.928	31.2391	28.3978	29.5574	4.95808	4.90581
RGS13	0	0.120374	0	0	0.0843187	0
RGS2	1.33154	0.683503	0.891369	1.35314	1.00541	1.0856
HAX1	47.5312	41.7537	50.2708	53.46	5.5123	5.72425
GLMP	10.3708	10.6903	9.2374	10.4382	3.52739	3.438
CRYBG2	0.0848898	0	0	0.0160694	0.0599711	0.0115453
TTC13	4.82899	5.1954	5.74438	5.55045	2.58789	2.73279
ARV1	32.33	33.2443	36.8653	36.342	5.0784	5.2328
TMEM234	2.21276	1.76512	1.44512	1.73753	1.57963	1.37369
GADD45A	266.052	251.451	263.465	243.699	8.02099	7.99199
GNG12	0.698281	0.945886	0.538276	0.458234	0.865589	0.583283
WLS	0	0.0800153	0.0758905	0.186362	0.0565942	0.17776
ESRRG	0.0535414	0.0543951	0.0464319	0.0608116	0.0758314	0.075357
CHRNB2	0.0248774	0	0	0.0565107	0.0178345	0.0401986
KCNN3	0.376609	0.594691	0.211513	0.268869	0.571094	0.310563
S100A9	0.766119	0.415111	0.885853	1.1602	0.669585	1.01651
LAPTM4BP1	0.636212	0.861808	0.735643	0.802889	0.806538	0.823151
S100A8	0.492689	0.93435	0.949484	1.49224	0.776963	1.15112
NBPF8	0.358298	0.538735	0.165718	0.495121	0.534576	0.411881
RPS27AP5	106.407	109.966	146.566	125.501	6.77065	7.09839
SDF4	52.1644	53.0817	63.2777	57.2672	5.74478	5.93717
B3GALT6	16.0675	18.5708	22.7407	20.8562	4.19528	4.51086
C1QTNF12	0.163131	0	0.0943133	0.154402	0.113121	0.169101
UBE2J2	21.5547	18.2666	22.0199	22.4266	4.38617	4.5375
SCNN1D	0	0	0.0420368	0.0825828	0	0.0872046
PLEKHO1	58.8604	55.6164	40.6341	37.2477	5.8639	5.31979
ANP32E	288.233	299.155	336.871	329.476	8.20307	8.38445
RNU2-17P	0.385076	0	0.890516	0	0.254035	0.531327
CA14	0.288573	0.793825	0.231005	0.537858	0.624053	0.469293
APH1A	84.73	79.5831	88.0823	89.1047	6.37776	6.48532
C1orf54	0.403268	0.0936452	0.266454	0.261729	0.320146	0.338101
CIART	0.975867	0.834886	0.237554	0.116671	0.930076	0.235252
MRPS21	52.093	53.7561	76.3083	62.8598	5.75287	6.14127
PRPF3	16.2347	17.1313	16.3629	17.6196	4.14429	4.16922
ACAP3	1.79823	1.75519	1.7975	1.737	1.47338	1.46845
INTS11	6.49182	6.79617	7.40344	8.76572	2.93433	3.18342
CPTP	8.99163	8.93716	8.3109	9.75722	3.31678	3.32683
TAS1R3	0.126327	0.154009	0	0	0.189247	0
DVL1	5.42796	5.5145	5.75325	6.02229	2.69404	2.78404
MXRA8	0.8484	0.738794	0.210213	0.458857	0.842856	0.416337
AURKAIP1	31.5756	38.0213	43.7391	41.1183	5.16183	5.44058
TMEM222	10.6085	9.96393	11.3403	10.2234	3.49649	3.5585
RNU6-48P	0	0.555745	0	0	0.353744	0
ACTG1P20	1.71968	1.90592	1.44614	1.77562	1.49201	1.38454
SYTL1	0.26205	0.170386	0.393906	0.416685	0.282402	0.490874
MAP3K6	1.16914	0.799054	1.07535	0.965741	0.988483	1.01474
VPS45	11.552	10.5442	10.8398	11.489	3.59073	3.6046
IL6R	37.7278	34.303	35.9785	36.3783	5.21005	5.21639
ACADM	33.6873	35.5605	38.7495	36.4194	5.15477	5.26995
ZBTB18	14.956	15.1485	14.8631	15.3887	4.0047	4.01131
TMEM201	3.12319	3.13465	2.76301	3.95199	2.04577	2.1235
CLSTN1	21.3448	20.491	17.4654	18.8998	4.45404	4.26173
CTNNBIP1	71.4333	67.0158	66.7873	65.5036	6.1339	6.06922
LZIC	138.837	139.506	124.814	123.474	7.13105	6.96744
RN7SKP269	0	0	0	0.347331	0	0.231021
PDZK1	0.206512	0.335688	0.307012	0.111692	0.346078	0.274235
CD160	0.110548	0	0.0426084	0.111608	0.0776177	0.107163
RNF115	19.252	21.0511	17.8011	19.3815	4.40269	4.29214
POLR3C	6.66288	6.96252	8.04069	7.48726	2.96582	3.13159
PIK3CD	0.917709	0.801813	0.937336	0.810694	0.895118	0.906132
SLC25A38P1	0.310347	0.378355	1.07655	0.822471	0.42691	0.963113
FASLG	0.0810686	0.329444	0.187477	0.122769	0.26934	0.208046
NBPF9	0.196907	0.250869	0.29537	0.278044	0.291472	0.363684
NBPF20	0.029728	0.060404	0.0859353	0.0534607	0.0635941	0.0972035
NBPF12	2.54925	2.70047	1.94303	1.81459	1.85793	1.52547
VAMP3	183.701	183.486	190.619	190.3	7.5282	7.58089
PER3	14.4114	15.1222	14.0721	13.9861	3.97882	3.90969
UTS2	0.163222	0.431144	0.235915	0.648849	0.375382	0.528453
TNFRSF9	0	0	0.0932	0.122063	0	0.147478
PARK7	348.546	346.766	387.984	374.714	8.44566	8.57875
ERRFI1	0.105046	0.213441	0.242926	0.106053	0.213184	0.232034
CMPK1	428.763	436.075	442.157	424.853	8.75962	8.76323
C1orf127	0	0	0.0468433	0	0	0.0334007
MIR3671	0.831413	0.675735	2.88406	0	0.810299	1.28808
FCGR2A	107.79	108.39	104.274	101.685	6.76937	6.70015
ST13P19	4.68669	6.13693	8.35453	8.47748	2.68073	3.23511
DPH2	11.1619	10.5535	16.7466	14.8992	3.56775	4.07235
JAK1	98.8558	101.281	82.4863	94.9492	6.65918	6.48732
SETSIP	2.0809	2.84132	4.23476	4.91598	1.79123	2.47907
BCL10	25.6564	27.9126	28.8875	27.8399	4.79621	4.87596
UBE2T	51.253	45.5383	64.3478	61.4846	5.62631	5.99811
CFHR1	0.0518712	0.0632379	0.119956	0	0.0807321	0.0840343
RPL17P5	0	0	1.21944	0.998186	0	1.07643
NUAK2	0.172608	0.17536	0.299377	0.163372	0.231413	0.300269
KLHDC8A	0.119745	0.0973236	0.27692	0	0.148654	0.187083
SNRPGP10	241.93	272.216	308.316	301.372	8.01164	8.25665
NCSTN	19.7883	19.4384	18.2252	20.6903	4.36551	4.35458
CD55	61.8408	65.1711	63.9566	60.7426	6.01136	5.98526
CR1	0.971029	1.25234	0.773177	0.673615	1.07839	0.785254
RNA5SP534	1.74201	0.707913	8.05705	1.31903	1.15378	2.50793
AGO1	32.5001	32.8426	27.3743	31.9859	5.07345	4.93923
AGO3	3.45536	3.67701	2.99954	3.40991	2.19099	2.07201
WNT9A	0.511511	0.504819	0.464714	0.248986	0.592794	0.440261
ARF1	618.411	572.109	547.25	556.016	9.2198	9.11018
PBX1	92.859	94.4229	76.2539	89.5085	6.56439	6.39028
CHCHD3P3	1.82911	3.53072	2.7759	4.5012	1.87967	2.21367
NPM1P39	49.367	49.1081	62.2539	57.6996	5.65069	5.93019
SNRPEP7	0	0.540588	2.30725	0	0.345163	1.10677
WDTC1	56.2936	49.1935	48.3607	51.5286	5.74802	5.67086
WASF2	172.524	164.043	134.56	160.249	7.4033	7.21339
FCN3	0	0.047648	0	0	0.0339677	0
NOTCH2NLB	1.87817	2.28594	1.97722	1.63439	1.62389	1.48841
OR2AK2	0	0	0.0733093	0.192025	0	0.179724
FCRLB	0	0	0.129604	0	0	0.0905852
OR2L13	1.05576	1.71615	0.366229	0.586236	1.25457	0.56192
NOTCH2NLR	1.75817	1.42896	1.64062	1.14442	1.37493	1.25853
OR14L1	16.51	20.3749	19.3715	20.326	4.28114	4.38189
NOTCH2NLA	1.50891	1.29612	1.29822	1.85188	1.26455	1.3646
TTC34	0.0940416	0.0917194	0.0217478	0	0.128136	0.0156031
NBPF14	2.00843	2.25753	1.65174	1.73802	1.64754	1.43022
TAF5L	21.3245	20.6066	21.333	22.3431	4.45717	4.51337
TNFRSF4	0.370453	0.120435	0.514019	0.280503	0.31666	0.482602
NFIA	0.0369343	0.0360222	0.0284711	0.044746	0.0516899	0.0518712
CREG1	178.235	180.168	198.96	197.455	7.49347	7.63813
CD247	0.0547111	0.0127048	0.0180748	0.0946896	0.0478286	0.0791319
MASP2	0.243261	0.360533	0.0992752	0.45507	0.380616	0.352953
HNRNPA1P54	0.0602548	0.0367293	0.0522539	0.0570304	0.0683159	0.0767535
CEPT1	19.2863	17.9624	20.5414	18.7054	4.29457	4.36621
UBIAD1	8.07827	9.61483	7.36294	8.96838	3.29962	3.19624
UBE2V2P3	0	0	0	0.760631	0	0.464998
ZNF687	14.3691	12.1111	10.9026	13.1665	3.83189	3.70427
PI4KB	28.496	23.2039	25.5844	29.0095	4.74685	4.82257
RFX5	25.1216	28.2115	32.8552	33.9572	4.79007	5.1046
SELENBP1	0.0420969	0.0342145	0.0973521	0.0637507	0.0540228	0.111768
PSMB4	159.894	143.779	175.647	166.798	7.25585	7.42813
CGN	0	0.017976	0	0	0.012909	0
TUFT1	1.20746	1.10404	1.26528	1.65712	1.10819	1.29936
RPS6KA1	35.861	32.9663	37.9862	42.1238	5.14623	5.35949
DHDDS	11.7885	10.7861	12.5078	12.4254	3.6191	3.75131
TARDBP	107.435	111.452	124.389	126.397	6.78716	6.98177
NSRP1P1	0.0864316	0.63223	0.0999397	0.261781	0.442896	0.239838
NEXN-AS1	1.53224	1.71233	0.812032	1.47441	1.39083	1.09978
NEXN	204.418	207.684	158.575	162.239	7.69384	7.33456
DNAJB4	53.8752	57.9066	57.7476	57.3298	5.83013	5.87132
FUBP1	66.9513	67.2305	66.7221	70.298	6.08939	6.11915
INTS3	12.0508	11.3226	8.66438	10.6014	3.66524	3.41046
SLC27A3	1.60507	0.978396	1.60846	1.07355	1.19644	1.22713
GATAD2B	20.9426	21.9873	19.8502	21.1973	4.4896	4.42786
KCND3	0.0603635	0.0183978	0.0654352	0.0228533	0.0557241	0.0623211
KCNH1	0.0341172	0	0.0131498	0.00861107	0.0244028	0.0156123
IPO8P1	0.258864	0.191266	0.027211	0.249466	0.292859	0.18693
PRELID1P5	15.3212	16.2423	20.0265	21.1005	4.06882	4.43052
GNB1	178.973	185.216	182.473	187.756	7.51645	7.54005
GSTM4	21.408	19.6216	20.9126	19.3256	4.42726	4.40048
GSTM1	13.3397	16.973	16.4685	15.2613	4.01403	4.07595
GSTM5	1.39889	1.68583	0.864536	1.461	1.34617	1.11288
GSTM3	17.5903	18.6281	18.309	18.031	4.25619	4.26078
MTND1P23	5.507	7.35316	5.458	4.16984	2.89338	2.53951
MTND2P28	16.8895	17.2015	17.5032	18.3603	4.17357	4.24274
MTCO1P12	64.3448	70.9106	60.1459	55.4352	6.10072	5.87751
MTCO2P12	20.383	20.5772	23.4446	17.2209	4.42493	4.415
MTATP8P1	1.4138	1.43635	0.817382	2.14104	1.27803	1.30988
MTATP6P1	562.324	630.012	723.998	658.365	9.22199	9.43501
MTCO3P12	27.0187	29.0257	22.271	23.9017	4.85908	4.59015
CICP3	0	0.0242219	0	0	0.0173674	0
GYG1P3	0	0.239295	1.02132	0	0.163044	0.595177
MIR4422	0.881499	0	0	0	0.526819	0
USP24	64.0143	67.2472	51.306	63.4088	6.05812	5.86684
ODF2L	7.15371	8.02372	7.51909	6.98713	3.10244	3.04494
KIRREL1	0.167297	0.105755	0.0859746	0.126675	0.184631	0.145775
ELL2P1	0.921272	0.436782	0.532627	0.348789	0.747626	0.526778
CD1D	2.11487	3.38317	2.27072	2.32578	1.90651	1.7217
RPL7P11	0	0	0.25714	0	0	0.174496
ENO1	525.42	503.181	431.121	463.927	9.00927	8.80904
HMGN2P17	0.196943	0.160067	2.50495	1.5658	0.236958	1.60187
RERE	8.77686	8.24465	5.75519	7.90976	3.24956	2.96947
RIT1	234.34	239.036	213.957	217.375	7.89292	7.75933
HNRNPU	126.26	128.801	130.686	137.231	7.00596	7.07637
SPEN	19.0992	18.1422	9.79714	14.8794	4.29431	3.7375
PRKCZ-AS1	0	0.0685868	0.195153	0.415335	0.0486455	0.38432
FAAP20	2.4196	2.11362	2.78225	3.02473	1.70779	1.96477
SKI	53.6561	51.3814	38.3713	43.0552	5.74197	5.38243
WDR26	77.1323	82.2417	66.2466	69.8087	6.33427	6.1091
RPS27P8	5.18488	8.8963	14.6549	12.214	3.0073	3.85145
SYT2	0	0	0	0.0425549	0	0.0303748
KDM5B	17.8011	18.036	15.208	18.327	4.24173	4.15117
PPP1R12B	2.0233	1.83592	1.63846	1.85207	1.55071	1.45694
FAM20B	53.8628	55.1175	48.5262	54.2998	5.79416	5.71185
TOR3A	16.0671	14.7924	20.52	18.7127	4.03824	4.36572
ABL2	2.29023	2.93829	2.31333	3.0962	1.8537	1.88938
GPR3	0.205422	0.166958	0	0.311087	0.246335	0.208571
ACTN2	0	0.00663262	0	0	0.00477651	0
TOR1AIP2	13.3956	13.8392	14.2074	13.8968	3.86962	3.91189
QSOX1	12.0915	10.8083	11.2361	11.228	3.63806	3.61259
LHX4	0.0480949	0.0390894	0	0.109251	0.061558	0.0767307
SH3GLB1	153.602	157.325	147.105	160.216	7.28968	7.27296
HNRNPA1P6	0.786009	0.212944	0	0.198386	0.584459	0.136445
OR2T32P	0.607804	0.308747	0.351398	0.115056	0.544263	0.302438
OR2L1P	1.09201	0.253581	0.180382	0.177183	0.742259	0.237298
ZNF731P	65.1737	69.1252	58.2087	65.9498	6.09063	5.97909
PDZK1P1	0	0	0	0.0410365	0	0.029302
H2BC19P	1.03885	0	0.858002	0.224744	0.603523	0.624216
H2BC20P	1.3876	1.02525	0.291721	1.71929	1.14171	1.00397
DDX11L1	0	0	0	0.0876572	0	0.0618848
SLC35E2A	2.39883	4.63045	2.42702	3.70842	2.17461	2.02422
LINC01145	0.336378	0.521932	0.383898	0.46971	0.515162	0.512787
SEPTIN7P13	0.293859	0.389405	0.428424	0.396642	0.423989	0.498285
NBPF25P	0.13714	0.111462	0.428149	0.0519206	0.169028	0.31038
GTF2IP20	2.23558	0.495539	0.469994	1.38498	1.24218	0.946722
CROCCP2	1.18731	0.986432	0.701687	0.998906	1.06134	0.887756
H2BP1	0	0	0.0189493	0.0124089	0	0.0224446
PPIEL	0.0470995	0	0.152489	0.0641939	0.0335812	0.148403
MTMR9LP	0.0269979	0.0658281	0	0.0408851	0.0654524	0.029195
FCGR1BP	0	0.0300327	0	0	0.021503	0
GBA1LP	0.259922	0.30179	0.45511	0.444229	0.357108	0.535724
EMBP1	0.443362	0.360345	0.534943	0.364901	0.487336	0.535975
LINC00869	0.0763492	0.095296	0.0599054	0.0908456	0.118788	0.104841
LINC01347	0.0543771	0	0.125751	0.0617607	0.038701	0.129291
PDE4DIPP6	0.0199548	0.178402	0.173051	0.151096	0.136426	0.216701
TUBA5P	1.33342	1.17799	2.07811	1.88762	1.17358	1.5767
TPM3	303.625	297.524	284.343	283.232	8.23637	8.15374
CLIC4	702.358	726.077	633.688	664.432	9.48224	9.34443
SRRM1	42.2109	41.2623	35.0926	42.5301	5.4174	5.31511
ATP2B4	3.21086	3.44823	2.68879	2.89182	2.11421	1.92231
CAPZB	90.0971	86.7212	84.5724	82.8553	6.48235	6.40453
MICOS10	1.70895	1.99663	1.52834	1.7287	1.51237	1.39425
NBL1	1.12463	1.24172	1.30039	1.23717	1.12643	1.18192
RUNX3	1.66485	2.078	2.40631	2.97144	1.52177	1.88318
CDC42	70.7384	73.6058	75.6183	74.7589	6.19322	6.2515
SEC22B4P	0.316045	0	0.913596	0.598265	0.211663	0.812236
RNVU1-29	0	0.36259	0	1.3512	0.240369	0.744679
HYDIN2	0.0413533	0.0252076	0.0358622	0.0547966	0.0472319	0.0639576
FMO5	37.597	38.7355	38.7086	39.9108	5.29154	5.33306
CCT8P1	17.397	18.0153	22.5665	15.5466	4.22544	4.326
RPL7AP15	0	0	0	0.139369	0	0.0971856
CHD1L	188.108	194.363	196.204	197.949	7.58673	7.62991
SPATA6	1.10892	1.14163	0.826329	1.15687	1.08765	0.993929
EPS15	162.65	168.57	149.93	161.442	7.38033	7.29173
PHC2	16.3994	13.768	16.3253	17.3585	4.00752	4.1572
EPB41	45.6413	45.3785	36.0983	45.6789	5.53947	5.38849
BTG2	11.0927	10.8059	17.0916	15.2112	3.57886	4.10026
CHD5	0.0072483	0	0.0838112	0.0658601	0.00521909	0.104116
RPL22	138.706	141.198	177.087	165.889	7.13906	7.43035
RNF207	0.0665635	0.0901664	0.0769665	0.0504012	0.108845	0.0890694
ICMT	48.8756	48.4559	51.328	56.4148	5.63418	5.77798
GPR153	0.0348568	0	0.0806089	0.0263932	0.0249273	0.0751917
PTBP2	1.77075	1.77904	1.95921	1.74826	1.47243	1.51285
PUSL1	1.33026	1.68934	1.47407	2.37126	1.32757	1.54729
PDE4DIP	0.772542	0.984426	0.807992	0.914185	0.909569	0.896147
CENPF	28.0138	30.531	22.1486	28.6836	4.91993	4.72335
ENTREP3	14.972	13.8716	13.7607	14.7522	3.9469	3.93135
SSBP3	19.6161	18.1226	17.2494	17.6111	4.31247	4.204
NUP210L	0.0373034	0.0202123	0	0.0564915	0.0409035	0.0401851
EVI5	4.01705	4.69555	4.29113	4.80743	2.42124	2.4723
GUK1	30.8452	28.3165	33.0697	29.1594	4.93456	5.00515
IFFO2	1.39722	1.9921	1.94417	2.40282	1.4301	1.66607
NTRK1	0.379236	0.479462	0.0974456	0.106353	0.515358	0.139992
ACOT7	11.3718	12.1308	14.406	13.8657	3.67257	3.9199
ZNF648	0.0401011	0	0	0	0.0286406	0
EIF1P3	4.3811	3.91684	4.55923	3.64906	2.36428	2.35167
RAVER2	2.93138	3.02694	3.4173	4.15722	1.99246	2.2592
SPATA1	0.335232	0.149854	0.387624	0.164992	0.313296	0.351977
UBAP2L	86.4184	85.3719	71.9721	89.063	6.4412	6.34904
AHCYL1	93.9585	96.9033	101.603	101.545	6.59142	6.68052
STRIP1	10.0222	7.77317	9.08886	9.53496	3.30709	3.36624
ALX3	2.14754	0.812524	1.15596	0.869119	1.31036	1.00902
TTLL7-IT1	0	0	0	0.0189659	0	0.0136165
PRKACB	471.41	484.702	480.313	511.804	8.90405	8.95727
ST6GALNAC3	0.0609703	0.0825899	0	0.0461661	0.100009	0.0329233
TPI1P1	431.67	426.322	399.42	389.642	8.74818	8.62765
NTPCR	3.78882	3.46946	4.29558	4.51819	2.21074	2.4348
PCNX2	0.0423313	0.0774112	0.0550655	0.0360594	0.083889	0.0642793
RPS7P3	0.252291	0.410102	0.875162	0.191032	0.412723	0.616449
MAP3K21	0.404426	0.358581	0.488889	0.403663	0.466239	0.532343
NBPF19	1.04201	0.973929	0.963885	1.08881	1.00574	1.01888
AZIN2	0.0153545	0	0	0.00581315	0.0110337	0.00418722
GBP1P1	0.164599	0.0267558	0.114194	0.0373899	0.131823	0.105399
KCNAB2	11.1073	10.1227	9.24533	10.7696	3.53792	3.46041
POGZ	13.8383	15.4271	13.6072	14.7041	3.9665	3.92178
FNBP1L	209.068	217.086	180.321	199.489	7.74198	7.57671
JUN	0.565288	0.689161	0.420194	0.458604	0.702413	0.525466
CAMTA1	14.7711	15.1697	15.3036	14.4543	3.99733	3.98904
ATAD3B	1.13278	0.59573	1.06767	1.26858	0.8986	1.11645
TMEM240	0	0	0	0.110302	0	0.0774497
PTGER3	39.7507	40.5854	35.3627	39.9541	5.36345	5.27271
CLCN6	11.0915	11.2338	8.62241	9.97771	3.60438	3.36458
KIAA2013	23.1691	21.0963	24.3406	26.2053	4.53186	4.71551
AIRIM	13.2891	10.9347	13.4429	12.2694	3.7128	3.79246
CDCA8	65.7446	60.305	71.0266	73.2211	6.00056	6.19227
MANEAL	0.885946	0.640051	0.569115	0.708098	0.818031	0.712469
YRDC	31.6333	27.8017	35.6158	34.2648	4.94099	5.16753
C1orf122	5.903	5.97046	5.9534	5.43812	2.79426	2.74325
MTF1	5.4033	5.95466	5.33707	5.91509	2.73963	2.72816
INPP5B	47.0413	45.8077	36.9824	42.3967	5.56756	5.34659
RNU6-584P	0	0	0	1.1663	0	0.662799
DMAP1	5.95874	6.07498	5.71145	6.16428	2.81083	2.79449
ERI3	17.1812	17.9355	18.7424	20.5883	4.21399	4.36914
RNF220	7.21211	7.07211	8.60151	7.76209	3.0254	3.19878
ZYG11A	0	0	0	0.0236043	0	0.0169272
ECHDC2	0.252901	0.431649	0.277805	0.450012	0.42468	0.447747
SCP2	82.1448	89.1142	94.8394	90.3117	6.43679	6.54806
RRAS2P1	0	0	0	0.110357	0	0.0774872
TM2D1	15.4924	16.2676	18.4964	17.2646	4.07724	4.23883
LRRC39	0.188568	0.735646	0.479685	0.599683	0.548049	0.622634
AMY2B	0.126971	0.0793816	0	0.0739545	0.141663	0.0523843
TRIM33	46.8057	48.0906	42.9513	48.5638	5.59837	5.54713
PKMP1	1.53727	1.60082	1.77752	1.23675	1.36123	1.32604
BCAS2	69.702	70.7672	83.352	76.2869	6.15451	6.33663
DENND2C	39.7821	42.648	27.9675	33.0691	5.39969	4.97812
HDGF	511.895	496.355	509.186	507.261	8.9805	8.99216
CHTOP	43.4174	41.5143	45.2398	46.1021	5.44181	5.54445
FAM78B	0	0.041591	0	0	0.0296939	0
FAM78B-AS1	0	0	0.427268	0.18653	0	0.386147
SUCO	30.747	31.2128	28.9392	30.6721	4.99909	4.94512
CACYBP	105.121	110.289	135.256	131.368	6.76428	7.06944
MRPS14	42.054	38.0767	46.9306	45.5966	5.35985	5.56266
ENTR1P2	0	0	0.165394	0.216615	0	0.252179
KIAA0040	0.214873	0.274433	0.106481	0.3254	0.315744	0.282072
TNNI1	0	0.0158827	0	0	0.0114117	0
LMOD1	0	0	0.0430858	0	0	0.0307498
TIMM17A	84.0221	82.1204	103.528	105.139	6.39354	6.71881
RNPEP	13.4894	13.2698	16.577	15.0725	3.84595	4.07251
NENF	96.2019	94.9366	114.717	90.4184	6.59349	6.69443
ATF3	2.34243	1.96332	1.86211	2.63278	1.65667	1.69931
BATF3	0.113919	0.0925881	0.0658614	0.301904	0.141764	0.243526
FBXO28	28.8525	31.5203	31.0571	35.1905	4.96284	5.09271
DEGS1	128.89	138.913	142.808	145.701	7.07576	7.18244
CNIH3	0.252806	0.401599	0.305603	0.365442	0.408389	0.417405
TSNAX	73.1529	76.2755	70.6967	70.8341	6.24249	6.16522
DISC1	0.447056	0.446135	0.438405	0.749856	0.532661	0.672769
FNDC5	0	0.035459	0	0	0.0253542	0
GPR161	0.378094	0.218754	0.296397	0.441564	0.376762	0.453102
TIPRL	110.504	112.77	122.358	123.423	6.81554	6.95292
PLXNA2	0.147967	0.219047	0.0488835	0.0320112	0.243068	0.0572039
RNA5SP20	0	1.41583	0	0	0.772235	0
RN7SL370P	0	0.201575	0	0	0.138536	0
USP33	106.743	106.345	96.5588	104	6.74879	6.6622
MIGA1	6.87654	8.34819	7.91784	8.21501	3.10641	3.18053
GNAI3	64.2575	67.0457	68.2947	69.4145	6.05857	6.12628
CSF3R	0.662996	0.55008	0.622873	0.397428	0.683955	0.594692
MYCL	0.0883806	0.0478878	0.0340644	0	0.0950929	0.0243654
LINC01355	0.165691	0.0961901	0.0273695	0.143382	0.177523	0.118195
HNRNPR	142.059	145.266	159.984	161.991	7.17655	7.33974
ZNF436	13.8807	14.2015	11.1891	11.5058	3.91084	3.62614
TCEA3	0	0	0.0460403	0.0602986	0	0.0747375
ASAP3	1.12691	0.595334	0.651513	0.447973	0.896171	0.632029
GGPS1	33.9218	33.6743	40.1784	38.7315	5.12094	5.33825
B3GALNT2	1.36954	0.952445	1.10197	1.32565	1.11169	1.14653
DNAJC8	238.752	243.721	283.528	270.251	7.92027	8.11837
ATP5IF1	45.2797	47.9459	60.1508	54.6524	5.57328	5.86794
SESN2	7.22768	7.24844	8.35727	7.39298	3.0423	3.14977
MED18	15.634	12.8835	18.1194	14.8043	3.93157	4.12613
SLC25A24	36.5931	37.2914	36.6269	37.46	5.24573	5.24958
NBPF4	0	0.0343429	0	0	0.0245629	0
NBPF6	0	0	0.193148	0	0	0.133003
NBPF26	2.55862	2.78921	2.07799	2.39095	1.87732	1.69353
NBPF1	0.575154	0.603802	0.762028	0.8211	0.668553	0.84122
PUDPP2	0	0	0	0.172315	0	0.119233
ACTG1P25	0	0.294692	0.239572	0.156883	0.198301	0.260902
PDIA3P1	268.479	269.166	317.33	331.772	8.07587	8.34674
KIF28P	0.979027	0.679264	0.552213	0.940197	0.87117	0.804223
UOX	0	0	0	0.0605457	0	0.0430265
PTPRVP	0.0189447	0.0461922	0.043811	0.0286894	0.0462374	0.0513724
CRYZL2P	3.37603	3.22985	3.51582	3.19675	2.10532	2.1231
GFOD3P	3.66538	3.7698	3.67139	3.92324	2.23805	2.26223
ZPLD2P	0.182774	0.0594202	0.126803	0.138395	0.164911	0.179637
GNRHR2	1.21618	0.741343	0.671167	0.334866	0.984598	0.587861
MINDY1	178.932	174.454	133.088	142.215	7.47324	7.11532
F11R	370.457	370.971	332.102	331.785	8.53805	8.37913
YIPF1	22.6393	22.3723	24.8478	25.8222	4.55494	4.71891
DIO1	0	0.156349	0	0.0485533	0.108591	0.0346054
IFT25	52.1838	46.0921	58.3412	55.9891	5.64783	5.86208
LRRC42	25.9155	27.6729	26.492	28.1477	4.79671	4.82374
HNRNPA3P12	3.99204	2.29356	4.13843	3.54389	2.05061	2.27535
TMEM59	75.8434	73.7703	84.6267	78.1609	6.24426	6.36446
COX7BP3	0	1.24926	0	0	0.700111	0
LAPTM5	1840.92	1791.73	1752.73	1830.07	10.8276	10.8077
MIR4420	0	0.772269	0	0.719472	0.471067	0.443326
SDC3	0	0	0.0239488	0	0	0.0171728
PUM1	60.4454	57.3452	52.5661	60.1519	5.90437	5.84195
NKAIN1	0.0881499	0.0716442	0	0.0333731	0.110894	0.0238749
SNRNP40	63.6588	63.6871	71.4967	72.0034	6.01509	6.18488
ZCCHC17	174.361	171.646	164.838	161.238	7.44297	7.35789
FABP3	2.25041	1.10592	2.29954	2.33803	1.42125	1.73066
SERINC2	0	0.137809	0.0735217	0.0641939	0.0961332	0.0960699
TP73	0.060292	0.0980053	0.0464766	0.0456525	0.109894	0.0649719
CCDC27	0.0345278	0	0	0	0.024694	0
MAN1C1	0.073773	0.0599594	0.0426514	0.0558602	0.0933792	0.0693664
OR14A2	0	0.0664039	0	0	0.0471223	0
PDIK1L	26.474	26.081	27.3463	26.2418	4.76964	4.7967
FAM110D	0.209116	0.50988	0.604494	0.237511	0.443074	0.506909
ZNF593OS	0.0705539	0	0	0.0534227	0.0500168	0.0380306
CNKSR1	0.147807	0.0300327	0.0854535	0	0.122898	0.0603612
GPR61	0	0.141107	0	0.0657299	0.0983567	0.0466516
USP21	17.9995	19.4319	16.9692	18.177	4.30127	4.21514
KIFAP3	112.113	115.167	108.255	114.404	6.84096	6.8116
RC3H1	10.276	10.8783	9.57506	9.48106	3.53321	3.39617
CEP350	9.6491	10.1075	7.52319	8.75518	3.44338	3.19207
KIAA1614	0.119001	0.113786	0.0728464	0.174912	0.158846	0.168487
ADAR	65.5658	69.0658	57.445	67.5911	6.09415	5.98909
AP4B1	4.91881	4.78408	5.40452	6.53989	2.54879	2.80162
CDC73	44.2841	44.8905	45.67	47.6689	5.51056	5.57499
ETNK2	0	0	0	0.049102	0	0.0349918
PLEKHA6	0.314527	0.293707	0.239876	0.440843	0.383073	0.42262
LUZP1	20.2175	20.9562	16.0874	20.3078	4.43208	4.26286
LYPLA2	48.0052	50.1517	62.0502	58.7405	5.64612	5.94006
CEP170	44.1788	46.0089	35.9159	41.3451	5.5265	5.30854
ARID1A	23.4658	22.3267	16.3152	19.883	4.57871	4.25543
CACNA1S	0.0401837	0	0	0.0152133	0.028699	0.0109326
LMNA	315.466	289.314	291.357	298.237	8.24503	8.20846
MUTYH	3.03424	3.18206	3.64992	3.27023	2.03849	2.15707
PCSK9	0	0	0	0.0362977	0	0.0259485
MIR4422HG	0.0854724	0.463121	0.230605	0.172584	0.349701	0.26495
TOR1AIP1	79.9007	84.888	87.4478	85.118	6.38188	6.44763
DEPDC1	45.4179	45.8374	51.2982	51.2613	5.54311	5.70818
RYR2	16.7125	16.6869	15.1724	16.0547	4.14565	4.05429
SDHC	138.602	148.389	155.17	161.986	7.17488	7.31812
ACKR1	0	0.176453	0.376553	0.904143	0.121979	0.714002
SCAMP3	33.1911	31.5954	36.3412	34.6425	5.06149	5.1895
TLR5	0.150991	0.260777	0.0218235	0.114329	0.270091	0.0950144
MTOR	16.4898	16.2435	13.1709	17.8671	4.11825	4.04606
PMVK	166.701	146.525	175.361	170.732	7.30024	7.44333
GOT2P2	0.935755	1.61615	1.3525	1.23995	1.18647	1.19927
TNFSF4	9.49376	10.0766	6.98371	6.70146	3.43098	2.97133
PRDX6	369.178	385.967	374.674	357.638	8.56443	8.52025
ANKRD45	1.84463	2.22002	1.55867	2.21597	1.60042	1.52973
SNORA59A	0	0.391215	0	1.09341	0.257744	0.629197
DHRS3	0.124408	0.141559	0.230162	0.0565203	0.180127	0.193256
C1orf210	0	0	0.222336	0.145596	0	0.243628
TIE1	9.36242	7.75126	12.0621	11.9887	3.25653	3.70326
YY1AP1	25.2101	26.5743	24.8373	26.6718	4.74911	4.74171
GSTM2	0.934223	1.08899	1.25079	1.06108	1.00835	1.10831
RNF2	62.8823	63.5751	64.7553	64.6349	6.00515	6.03771
TRMT1L	75.1148	75.7286	78.1947	78.3866	6.25591	6.30908
TSEN15P2	0	0.332205	0	0	0.221695	0
RAB3B	0	0.0372236	0	0.0260091	0.0266043	0.0186406
TXNDC12	80.8312	73.5671	93.5377	89.9093	6.28908	6.53486
KTI12	12.4654	11.1061	10.5006	15.6986	3.67646	3.81758
TXNDC12-AS1	0	0.304167	0	0.283373	0.204246	0.191166
RBBP5	39.1406	38.4954	38.5152	44.6063	5.31535	5.41145
NUCKS1	426.189	438.079	469.197	495.931	8.75867	8.91756
RAB29	11.863	11.4847	12.9586	13.935	3.66378	3.85267
SLC41A1	11.0355	10.5541	9.09923	10.9009	3.56008	3.45944
CROCCP3	0.057026	0.0231741	0	0	0.0567223	0
DSTYK	12.1484	12.858	11.5333	13.3484	3.75523	3.74855
TMCC2	29.7584	24.554	20.7211	21.9618	4.81538	4.48165
MFSD4A	0.290636	0.267026	0.306836	0.191362	0.354826	0.320888
ELK4	19.0008	17.4575	18.8059	18.7542	4.26522	4.30598
SLC45A3	14.6056	14.676	13.5286	14.2337	3.96724	3.89542
SDHB	40.3822	38.3394	54.5995	45.9286	5.33488	5.67988
TNNT2	0.059889	0	0.0692488	0.0302316	0.0425666	0.0700323
NECAP2	25.986	25.7285	29.8169	26.4027	4.74724	4.86343
PDE4DIPP2	0	0.0518889	0.0527294	0.0276237	0.0369526	0.0568284
KCNJ10	0	0.0180881	0.0257335	0.0168515	0.0129892	0.0303961
PIGM	9.05459	9.11657	10.2293	10.2014	3.33422	3.4874
IGSF8	6.3793	6.24013	6.46242	6.24097	2.86981	2.87808
ATP1A2	0	0	0	0.0175927	0	0.0126349
PEA15	151.148	154.311	161.421	171.712	7.26425	7.38859
SLC22A15	0.998263	1.13813	1.2184	1.23879	1.04838	1.15614
ZNF669	7.02082	6.72732	8.03263	9.20524	2.97711	3.26588
NLRP3	2.29761	2.43928	1.99252	2.02243	1.75208	1.58855
ARHGEF11	1.17027	1.4207	1.02773	1.61521	1.1988	1.21504
ALG14	0.865132	0.863506	1.00912	0.953873	0.898649	0.986589
SLC16A1	31.0779	33.0724	38.2542	39.5921	5.04767	5.31915
LRIG2	2.24769	2.83324	2.3954	2.71953	1.82394	1.83085
FLG2	0	0	0	0.0242873	0	0.0174141
DUSP10	18.1423	19.7725	18.3143	16.6766	4.31885	4.2091
RHEX	1.27538	1.17478	1.62218	0.869135	1.15386	1.16714
CD53	2.22939	1.97667	2.49969	2.8646	1.63368	1.88055
WARS2-AS1	1.49232	1.56213	1.45698	2.03571	1.33755	1.45751
CLK2	17.5811	14.9068	18.0854	18.0676	4.10802	4.25373
RNU6-725P	0.717298	0.582987	0	0	0.722591	0
SMYD2	11.8823	14.2672	13.4971	13.3484	3.81503	3.85027
RAB4A	196.173	195.245	186.782	188.291	7.61992	7.5587
RWDD3	1.0631	2.06753	1.40486	2.09868	1.35914	1.46036
DPYD	36.536	37.8419	31.6757	31.0519	5.25508	5.01631
DPYD-AS1	0.197875	0	0	0	0.13611	0
DPYD-IT1	0.182455	0	0	0	0.125952	0
SEC63P1	11.0503	10.3047	10.6253	11.2296	3.54566	3.57621
DPYD-AS2	0.0751174	0.366312	0	0	0.287726	0
GOT2P1	0.223573	0.0908552	0	0	0.210656	0
MTCO2P34	0.120534	0	0	0.36507	0.0844279	0.241883
RBMX2P3	0.152904	0.248546	0.1768	0.115777	0.263906	0.19697
SFT2D2	20.905	20.3676	22.3923	21.4643	4.43538	4.51906
TBX19	0.614504	0.780377	0.39968	0.232648	0.763361	0.396339
EDEM3	16.5738	18.0833	16.3132	17.703	4.19602	4.17057
ALDH4A1	10.1827	9.63346	7.47561	7.42465	3.44732	3.07897
MAD2L2	3.68263	3.19978	4.02292	4.19038	2.15095	2.35238
ITGB3BP	9.23446	9.82796	13.7223	11.6695	3.3966	3.77567
EFCAB7	2.20622	2.24139	2.53619	3.39933	1.68877	1.98832
RNU7-123P	0	0	0	0.923322	0	0.547609
PGM1	69.8444	73.9334	60.9851	62.6962	6.18763	5.97363
RN7SL130P	0	0.389933	0	0	0.25697	0
CDC14A	14.8284	14.4887	13.8423	14.3454	3.96888	3.91589
BCAS2P2	8.03288	7.49926	8.66073	12.3292	3.13193	3.52293
GPR88	9.28174	7.91841	6.37157	6.90112	3.26305	2.93288
PFKFB2	11.3313	12.6748	11.6972	13.7083	3.70078	3.77639
YOD1	134.241	141.099	115.007	127.314	7.11551	6.93263
RPRD2	24.8209	26.5954	21.6967	25.5984	4.73921	4.62337
ACBD6	8.79492	7.99512	9.05452	10.3394	3.2319	3.41913
VDAC1P4	0	0.14243	0	0.132693	0.0992484	0.0926763
TMEM269-DT	0	0	0	0.130045	0	0.0908842
ISCA1P2	1.3903	1.97745	1.60758	2.10544	1.42432	1.51425
RAB4A-AS1	1.33886	1.21875	1.15592	1.2706	1.18828	1.14617
BTBD19	1.42861	1.40912	1.33113	1.21826	1.27433	1.18567
PTCH2	0.121455	0.0789704	0.30896	0.183929	0.137782	0.317819
ASH1L-AS1	0.509856	0.295992	0.579012	0.482573	0.488437	0.614279
AGRN	0.367114	0.475187	0.518819	0.494177	0.507059	0.591199
SLAMF1	0.474146	0.726264	0.35847	0.372827	0.678257	0.449586
SETP9	0	0.071472	0	0	0.0506563	0
CD48	1.07925	1.02336	1.03994	0.9534	1.03654	0.997595
SLAMF7	0	0	0	0.0229254	0	0.0164431
LY9	0.0626676	0.101867	0.0362308	0.0237256	0.114057	0.0426138
CD244	25.8823	22.6415	19.7661	18.8308	4.65889	4.3433
PPIAP37	0.296813	0.241236	0.1716	0	0.34372	0.118759
ITLN1	0.294227	0.398557	0	0	0.429098	0
ITLN2	0.622297	0	0.102793	0.302912	0.390831	0.26646
TMCO1-AS1	0.476419	0.608476	0.983709	0.824548	0.625222	0.929131
MGST3	10.0224	10.221	12.6604	10.7537	3.4753	3.66756
TMCO1	84.1541	88.9068	103.358	93.7711	6.45171	6.63756
UCK2	10.9579	11.7158	12.2223	13.1042	3.6249	3.77223
APOA2	0	0	0.714669	0	0	0.440777
CELA2B	0.100986	0.0820769	0	0	0.126354	0
CASP9	15.3577	14.2765	12.7645	12.985	3.98341	3.79439
DNAJC16	44.7291	45.5899	32.4248	36.7345	5.52856	5.15298
SCARNA21B	1.04521	0	0	0	0.60654	0
AGMAT	0.567349	0.883805	0.956693	1.19927	0.787079	1.05518
CHCHD2P6	7.85658	3.99092	12.1126	11.7739	2.79155	3.69413
DDI2	12.7788	13.0815	11.9903	14.0523	3.80014	3.80955
PLEKHM2	20.9652	19.0565	22.4014	24.2202	4.39306	4.60353
PTPRC	27.0339	26.6701	25.6799	27.4883	4.79971	4.78577
ISG20L2	24.2146	23.9777	23.143	24.73	4.64939	4.64019
HDAC1	141.447	155.411	146.133	144.536	7.22332	7.19313
GAS5-AS1	3.05601	1.89936	0.20786	0.952814	1.79813	0.660232
KLHL20	29.5485	30.4469	28.1864	31.7854	4.95409	4.95354
LDLRAP1	51.0245	49.3193	40.2715	40.5125	5.67728	5.37128
HMGN2	373.068	372.605	433.009	418.558	8.54626	8.73736
U8	0	0	0.0574526	0	0	0.0408592
IRF2BP2	46.8806	47.7191	52.1229	50.0374	5.59395	5.70266
EPHA2	0	0	0.0817184	0	0	0.0577749
ARHGEF19	1.23615	1.60121	1.51867	1.90124	1.27422	1.43827
ANO7L1	1.87165	2.00521	1.62312	1.28836	1.55504	1.29616
CPLANE2	7.20488	6.19582	4.89105	4.92751	2.94492	2.56298
FBXO42	14.2853	14.0857	11.6724	13.4609	3.92462	3.76199
SZRD1	125.299	134.09	134.606	134.503	7.03006	7.08273
RPL22P3	14.7865	24.3478	25.3131	22.974	4.36227	4.65212
NIPAL3	46.3922	45.0672	38.545	43.6759	5.54627	5.39611
FCRL1	0	0	0.0831576	0	0	0.058772
ATP1A1-AS1	0.440937	0.493291	0.503851	0.65989	0.552981	0.661631
LINC01762	0.0455853	0	0	0	0.0325137	0
CD58	42.6929	43.1319	44.1015	43.2885	5.45656	5.48204
NAP1L4P1	0.126473	0.411165	0.95055	0.861874	0.343486	0.930709
SWT1	13.7768	14.7492	14.9525	14.5716	3.93197	3.97838
RPL22P24	14.9831	8.382	18.2248	14.8812	3.66477	4.13365
RPL5P5	0.81931	0	0.378943	0.744448	0.495342	0.643113
IVNS1ABP	82.8378	81.7601	83.1878	82.3998	6.38023	6.38877
BEST4	0.0241706	0.0196448	0.0558963	0.0366035	0.0312649	0.0652274
SH2D2A	2.45734	2.5203	2.53695	2.79101	1.80274	1.87341
UBE2Q1	109.538	110.659	110.908	108.612	6.79569	6.79129
UBE2Q1-AS1	0.169362	0.13765	0.391662	0.769435	0.206025	0.660425
ZMYM4-AS1	0.318799	0	0.921558	0.482783	0.213378	0.767375
KIAA0319L	8.84982	8.40055	7.45282	8.8692	3.26681	3.19551
LRRC41	21.6503	18.8321	20.0842	22.1109	4.40879	4.46581
UQCRH	321.574	325.792	377.005	356.15	8.34289	8.52191
NSUN4	6.16826	5.05626	5.92998	6.29189	2.72514	2.83004
FAAH	0.483465	0.218299	0.559024	0.3254	0.433902	0.528283
LAX1	0.0854225	0.0462851	0.0329243	0	0.0920095	0.0235565
DHCR24	197.687	189.342	146.843	164.451	7.60373	7.29137
TMEM61	0	0.0325834	0	0.0607116	0.0233146	0.0431426
DNM3OS	0.686989	0.335013	0.132393	0.225412	0.595505	0.237444
COA6-AS1	0.831413	0.168934	0.640901	0.262307	0.58513	0.537648
TENT5C-DT	0.212071	0.0861808	0	0	0.200537	0
LINC01562	0.0210424	0.0684092	0	0.0637323	0.0631244	0.0452559
ELF3-AS1	0.0126254	0	0	0	0.0090787	0
PABPC4-AS1	0.24701	0.0401517	0	0	0.193558	0
HIPK1-AS1	0.604664	0.196578	0.67586	0.640984	0.486067	0.729811
RNF207-AS1	0	0	0	0.0638977	0	0.0453715
ZNF436-AS1	0.0962056	0.156383	0.111241	0.218538	0.171584	0.220193
LINC02574	0	0	0.0355907	0.186451	0	0.151886
LINC02795	0.364662	0.51193	0.0766642	0.15061	0.52436	0.155279
LINC02772	6.37402	5.84795	5.19983	6.09955	2.83005	2.73329
CD101-AS1	0.179721	0.219104	0.332494	0.39464	0.262328	0.447386
LINC02818	0.0776692	0	0	0	0.054966	0
ITPKB-IT1	0.0780004	0.12679	0.0901908	0.118122	0.140642	0.142945
THBS3-AS1	0.0148769	0	0	0	0.0106917	0
INKA2-AS1	4.6904	5.88294	3.14694	2.98152	2.6523	2.02298
LRRC8C-DT	0.482516	0.499547	0.637631	0.691567	0.576311	0.735175
CNN3-DT	0	0.0602683	0	0	0.0428322	0
NFIA-AS2	0.0855099	0.0173746	0.0247185	0.0323736	0.0723696	0.0406064
LINC01783	0.144952	0.0294526	0	0	0.12062	0
LINC01744	0	0	0	0.0381407	0	0.0272536
CDC20-DT	0.526071	0.559126	0.655081	0.674107	0.625363	0.73517
LITATS1	2.40308	2.26889	2.47915	1.85227	1.73811	1.66253
DHDDS-AS1	0.105212	0.171023	0.194648	0.159331	0.18665	0.235101
SPEN-AS1	2.20123	2.33732	2.59657	1.86837	1.70897	1.69264
RUSC1-AS1	0.785963	0.610404	0.767429	0.462873	0.763992	0.691669
BCAR3-AS1	0.180839	0.122481	0.0697005	0	0.203715	0.049422
LINC02884	0.596347	0.463047	0.197014	0.338661	0.613246	0.34237
LINC01750	0	0.0204592	0.0291068	0	0.0146832	0.0208448
RBM15-AS1	0.556807	0.461598	0.618075	0.438473	0.593786	0.611903
SLC2A1-DT	0.111071	0.335303	0.33025	0.28835	0.290645	0.388796
PRKACB-DT	0.140566	0.114245	0.081267	0.133044	0.173006	0.146858
DCAF8-DT	0.304344	0.544186	0.281527	0.530027	0.510218	0.491368
ARHGEF2-AS2	0.946729	0.745413	0.821017	0.918468	0.884458	0.90284
LINC01344	0.073289	0.029783	0.11864	0.061043	0.0724982	0.124119
LINC01134	2.21078	1.25439	1.63989	1.54764	1.45027	1.37505
SRGAP2-AS1	0.025573	0	0	0	0.0183301	0
H3-3A-DT	0.659764	0.395114	0.401514	0.26293	0.611115	0.413834
LINC02609	0	0.0315212	0	0	0.0225604	0
PKN2-AS1	0.0577293	0.0382309	0.0346119	0.0420931	0.0676113	0.0542963
LINC01703	0	0	0	0.0642311	0	0.0456045
LINC00862	0.0225029	0.0426751	0.0607128	0	0.0462661	0.0431435
LINC02805	2.37707	2.62427	2.54244	2.68485	1.80763	1.85345
LINC01132	0.122417	0.13266	0.0471829	0.108141	0.173176	0.107905
LINC01786	0	0.0376359	0	0	0.0268963	0
DHCR24-DT	0.0434812	0.106019	0	0.021949	0.104001	0.0157466
SSU72-AS1	0.614827	0.399763	0.355458	0.698311	0.591962	0.610591
SLC16A1-AS1	0.0528899	0.0644798	0.101926	0.096782	0.0822732	0.136656
LRIG2-DT	0.142251	0.154154	0.411207	0.251326	0.199377	0.412799
LINC02790	0.0477263	0	0	0.0542068	0.0340229	0.0385814
LINC01031	0	0.0506946	0	0	0.0361126	0
RASAL2-AS1	3.04673	2.9122	3.34923	2.72935	1.99257	2.0141
GORAB-AS1	0.129782	0.0791105	0.150065	0.0573238	0.143323	0.142341
LINC02801	0	0	0	0.0108679	0	0.00781834
RRAGC-DT	0.776928	0.541244	0.590345	0.504241	0.730389	0.629747
LINC02608	0.268829	0.244711	0.124337	0.219839	0.32972	0.229081
DLEU2L	0.329291	0.234179	0.0475944	0.233752	0.358098	0.189886
LINC01755	0.658052	0.861453	0.482095	0.399377	0.815373	0.526806
SMG7-AS1	0.2792	0.192883	0.258268	0.496808	0.305727	0.462092
LINC01349	0.0853727	0	0	0	0.0603052	0
LINC01635	0	0.0256093	0	0	0.0183559	0
SNHG12	0.254651	0.633842	0.625705	0.566406	0.530317	0.674511
LINC01675	0.288617	0.117287	0.500586	0.0546344	0.266579	0.353448
LINC02770	3.26194	2.79615	2.97614	2.12258	2.01044	1.82756
LINC02606	1.0472	0.529584	0.645794	1.23345	0.838663	0.955774
PIK3CD-AS2	0.599162	1.40681	2.15539	1.36104	1.00215	1.46373
PPP1R15B-AS1	0.0242668	0.0788918	0.112237	0.128622	0.0725577	0.164052
PDC-AS1	0.0416832	0	0	0.015781	0.029759	0.0113389
PRDX6-AS1	0.599594	0.44199	0.257973	0.644055	0.604823	0.537062
NECTIN4-AS1	0.0295733	0	0	0	0.0211765	0
BTG2-DT	0	0	0	0.0447762	0	0.0319429
LINC01719	1.16159	0.765476	1.10717	1.23611	0.973451	1.11879
MRPL20-AS1	12.5109	13.3963	15.483	15.8959	3.80256	4.06087
NCMAP-DT	0.1689	0.47422	0.230805	0.31391	0.402242	0.347504
MIR34AHG	0.0278615	0.0452892	0.016108	0.0316447	0.051825	0.0340415
LNCTAM34A	0.019371	0.0314878	0	0.0146675	0.0362282	0.0105418
CAMTA1-DT	0.982072	2.07528	2.27111	1.33851	1.33838	1.4879
DHX9-AS1	0.294069	0.478012	0.680056	0.311733	0.47097	0.581008
LINC02813	0.0416891	0	0	0	0.0297632	0
LINC02768	0	0	0	0.0441869	0	0.0315271
ACBD3-AS1	0	0.053863	0	0.0501805	0.0383399	0.035751
ZRANB2-AS1	0.223159	0.103642	0	0.0965566	0.218348	0.0680218
IL6R-AS1	0.543108	1.16659	1.34569	0.793097	0.891303	1.04921
DYRK3-AS1	0.074128	0.240992	0	0	0.211087	0
BCL10-AS1	0.307884	0.181988	0.0647276	0.28611	0.316072	0.233175
SMYD3-AS1	0.0775868	0	0	0	0.0549088	0
RABGAP1L-DT	0.138278	0.0998987	0	0.0698018	0.162324	0.0494926
ATF6-DT	0.617488	0.373183	0.402765	0.455567	0.580469	0.515173
LRP8-DT	1.44344	0.623243	0.469415	0.444014	1.02385	0.542718
MIR9-1HG	0	0.00658597	0	0	0.00474297	0
LINC02778	0.20437	0.124577	0	0.0773734	0.219678	0.0547605
ST3GAL3-AS1	0	0	0.0913596	0.119653	0	0.144707
MDS2	0	0.107677	0	0	0.0756539	0
ICMT-DT	0.163984	0.177706	0.126409	0.289724	0.22755	0.2727
LINC00184	0	0.0808494	0	0	0.0571725	0
LINC01732	0.0263798	0	0	0	0.0189046	0
POU2F1-DT	0	0	0	0.0718772	0	0.0509385
LINC00624	0.0970467	0.229455	0.0612075	0.167006	0.218162	0.155888
EXOSC10-AS1	0.0222114	0.081236	0.0642069	0.142955	0.0727557	0.142193
LINC02774	0	0	0	0.0129771	0	0.00933077
MIR181A1HG	0.0708271	0.0246707	0.0116995	0.00766136	0.067293	0.0138987
JTB-DT	2.1781	2.17259	2.8047	4.08561	1.66691	2.15223
TFAP2E-AS1	0.984274	1.59995	2.73145	1.73899	1.19668	1.69386
LINC02803	0	0	0	0.170898	0	0.118292
LINC02766	0.120634	0	0	0	0.0844955	0
LYPLAL1-DT	0.62674	0.839609	0.694704	0.664386	0.793417	0.748071
LYPLAL1-AS1	0.0510093	0.0690968	0	0	0.0841365	0
LINC02811	0.329782	0.0765805	0.708169	0	0.266854	0.437318
DOCK7-DT	0.0708271	0.431738	0.409482	0.268148	0.323408	0.420957
ZNF496-DT	0.422986	0.508203	0.574153	0.858724	0.551486	0.779418
ZNF687-AS1	0.493841	0.52487	0.351398	0.172584	0.593933	0.335701
LINC01222	0	0	0	0.0492657	0	0.0351071
DCST1-AS1	0.240989	0.156692	0.222922	0.474434	0.26164	0.431546
LINC00853	3.86717	4.61321	3.38973	3.54216	2.38962	2.15896
PACERR	0.191405	0	0	0.199278	0.131856	0.13703
ZNF692-DT	0.142343	0	0	0	0.0991896	0
KDM4A-AS1	0.438198	0.724166	0.641797	0.652537	0.661003	0.719987
LINC00467	2.26685	2.03298	2.30478	2.3379	1.65531	1.73177
OVAAL	0	0	0.171658	0	0	0.118797
VAV3-AS1	0.475436	1.13777	0.427576	0.479994	0.853281	0.539814
LINC01704	0	0.0574261	0	0	0.0408406	0
ANKRD13C-DT	3.62526	2.63395	4.31887	3.7432	2.046	2.33085
LINC02765	0.474254	0.227767	0.224334	0.391745	0.434039	0.387407
CLCA4-AS1	0.422965	0.413924	0.678708	0.790859	0.50431	0.794756
ZMPSTE24-DT	7.26361	6.476	10.0786	8.69989	2.97633	3.37702
FALEC	0.405842	0.2932	0.156423	0.341444	0.432448	0.320697
LINC02773	0.0263466	0.0428266	0	0.00997467	0.0490544	0.00717732
FLVCR1-DT	0.231992	0.282829	0.201187	0.417197	0.330455	0.388676
LINC01705	0.036441	0	0	0	0.02605	0
[truncated: 18,792 more rows]

## Sheet: DE
edgeR (quasi-likelihood (QL))
Gene Name	log2FoldChange(sgITGB3/sgAAVS1)	pvalue	-log10pvalue	padj	logCPM	F
PRDM16	-4.09821	0.201689	0.695318	0.54219	-4.2159	1.66579
PEX10	-0.0943687	0.685824	0.163787	0.85306	1.58521	0.165225
PEX14	0.0964343	0.485431	0.313873	0.738483	3.04413	0.492662
PLCH2	-0.0182141	0.995316	0.00203893	0.996898	-4.48105	3.47454e-05
SPSB1	-0.349913	0.00473886	2.32433	0.0524605	3.74172	8.6002
SLC2A5	2.22297	0.0156033	1.80678	0.120951	-2.18038	6.18786
NMNAT1	-0.049753	0.684944	0.164345	0.852651	3.50988	0.166206
PGAM1P11	-3.17952	0.380998	0.419077	0.661238	-4.48036	0.77872
MMEL1	-0.201299	0.514853	0.288317	0.761986	0.438511	0.429219
TMEM51	-0.598097	0.518751	0.285041	0.76315	-2.56242	0.421268
RER1	0.0573221	0.437149	0.35937	0.700327	6.14676	0.611824
PANK4	-0.0770025	0.571009	0.243357	0.782607	3.12945	0.324523
VPS13D	-0.268882	0.00621781	2.20636	0.0638352	5.10939	8.03789
GPR157	-0.434077	0.533382	0.272962	0.76315	-1.81281	0.392428
ZBTB40	-0.129922	0.188216	0.725344	0.52857	4.83061	1.77125
NPHP4	-0.339771	0.100642	0.997221	0.384906	1.82143	2.77949
HES5	-0.49798	0.631366	0.199719	0.824555	-2.79103	0.23255
PHACTR4	-0.307341	0.000481847	3.31709	0.00888085	5.50825	13.6183
SLC9A1	-0.293582	0.000491956	3.30807	0.0089796	5.91201	13.5705
PAFAH2	0.00710421	0.958319	0.0184899	0.996898	3.08256	0.00275413
ARL8BP2	-0.0978855	0.905115	0.0432963	0.967397	-2.3081	0.0143287
AJAP1	4.63058	0.129803	0.886714	0.431295	-4.0003	2.3586
PTAFR	-0.724231	2.44585e-07	6.61157	1.57917e-05	3.47064	33.7984
SLC25A33	0.0152776	0.914133	0.0389907	0.972669	3.01844	0.0117242
GJB3	-4.09922	0.216377	0.664789	0.54219	-4.21381	1.56038
EYA3	-0.0578295	0.53905	0.268371	0.76315	4.74464	0.381627
KAZN	-0.282446	0.00232974	2.63269	0.0304624	5.11648	10.1051
TNFRSF1B	0.242834	0.577298	0.2386	0.786436	-0.533729	0.314008
UBE4B	-0.238693	0.00315489	2.50102	0.0386278	5.89584	9.45641
PLA2G5	-4.09922	0.216377	0.664789	0.54219	-4.21381	1.56038
PTPRU	-4.09922	0.216377	0.664789	0.54219	-4.21381	1.56038
GJB5	-0.643972	0.00997903	2.00091	0.0889436	1.22111	7.07699
AGO4	-0.0101686	0.908948	0.0414611	0.969578	5.02097	0.0131894
ZBTB8B	4.63058	0.129803	0.886714	0.431295	-4.0003	2.3586
FTH1P1	-0.989058	0.42346	0.373187	0.692257	-3.09187	0.649295
CASZ1	-0.0814533	0.879256	0.0558848	0.954804	-1.11831	0.0232733
RRAGC	-0.130444	0.08271	1.08244	0.343693	6.08815	3.11304
GRIK3	-0.217155	0.405143	0.392392	0.676377	0.931248	0.702794
RCC2	0.048764	0.419246	0.377531	0.688858	7.70094	0.661417
HSPA5P1	0.564442	0.124488	0.904872	0.427715	-0.0327994	2.42679
PSMB2	0.133722	0.0611617	1.21352	0.291042	6.46461	3.63968
THRAP3	-0.0879044	0.150854	0.821444	0.472185	7.56102	2.1168
RPS27P9	2.84005	0.0582438	1.23475	0.282984	-3.08694	3.72301
PADI4	-0.347825	0.00100645	2.99721	0.0158276	4.38558	11.9471
ZMYM4	-0.0034916	0.959777	0.0178297	0.996898	6.66155	0.00256468
C1orf216	0.173016	0.0511455	1.29119	0.260744	5.12539	3.95887
SHMT1P1	-3.17952	0.380998	0.419077	0.661238	-4.48036	0.77872
ACTL8	-0.0219753	0.990171	0.00428972	0.996898	-3.80693	0.000152954
PHB1P12	-0.173413	0.879227	0.0558988	0.954804	-3.04634	0.0232819
RLF	-0.34137	8.59516e-05	4.06575	0.00215553	5.82364	17.7256
CLSPN	-0.0254798	0.774177	0.11116	0.901611	5.07706	0.0830601
GNL2	0.0916408	0.275445	0.559965	0.614798	5.36482	1.21122
GJA4	-0.304176	0.00281808	2.55005	0.0352938	4.63534	9.69692
FCF1P6	-0.939096	0.640637	0.193388	0.830615	-3.99553	0.220018
MORN1	-0.0130372	0.978127	0.00960458	0.996898	-0.761425	0.000757912
TTC22	-3.17952	0.380998	0.419077	0.661238	-4.48036	0.77872
RPL6P1	3.15911	0.385515	0.413959	0.661238	-4.48174	0.764009
MYCBP	0.132706	0.105643	0.976158	0.39552	5.59324	2.69821
DLGAP3	2.42887	0.129253	0.888559	0.431295	-3.33062	2.36379
TMA16P2	0.262453	0.652281	0.185566	0.83498	-1.25473	0.205067
RIMS3	-0.179518	0.316344	0.499841	0.654471	2.12041	1.02082
SMIM12	0.139849	0.105868	0.975235	0.396005	5.21088	2.69466
CZIB	0.176076	0.105827	0.975406	0.395921	4.13961	2.69532
FAM151A	2.05743	0.0568893	1.24497	0.27888	-2.68104	3.7656
OSBPL9	-0.00384072	0.953593	0.020637	0.995891	6.92546	0.00341489
PARS2	0.241077	0.213368	0.67087	0.54219	1.88741	1.58153
ZYG11B	-0.154272	0.0369095	1.43286	0.214868	6.76192	4.55351
TTC4	-0.531627	0.354052	0.450933	0.661238	-1.27086	0.872221
KLF17	-1.16961	0.245003	0.610828	0.578622	-2.71343	1.37795
PLPP3	-0.0102489	0.889691	0.0507606	0.959969	6.1564	0.0193988
SNIP1	-0.115566	0.204535	0.689233	0.54219	4.95227	1.64495
RPS13P2	0.39329	1.48016e-05	4.82969	0.000508227	5.39455	22.2008
CPT2	-0.0519979	0.574667	0.240584	0.784769	4.80172	0.318379
FOXJ3	0.0701501	0.366425	0.436015	0.661238	5.82574	0.828118
TUT4	-0.048665	0.562311	0.250023	0.77528	5.53964	0.339448
MAGOH	0.452668	9.24885e-06	5.03391	0.000339724	4.76332	23.4464
CDKN2C	0.0867937	0.283687	0.547161	0.620379	5.62065	1.17001
C1orf87	-1.98803	0.0273191	1.56353	0.176168	-2.22029	5.11287
ZSWIM5	-4.09821	0.201689	0.695318	0.54219	-4.2159	1.66579
OMA1	0.0461021	0.717037	0.144458	0.872482	3.45477	0.132583
SLC35D1	-0.276613	0.000145721	3.83648	0.00335498	6.71075	16.4387
LRP8	-0.285218	0.000537186	3.26988	0.00959458	5.89134	13.3684
TCEANC2	-0.188079	0.0798078	1.09795	0.336086	4.22234	3.17454
GDI2P2	0.235603	0.161632	0.791473	0.488918	2.36067	2.00764
USP1	0.142142	0.0312069	1.50575	0.193385	7.10806	4.86531
AK5	-0.436442	0.385473	0.414006	0.661238	-0.837718	0.764195
ADH5P2	-0.0208257	0.990172	0.0042893	0.996898	-3.80041	0.000152924
RPL29P5	3.15911	0.385515	0.413959	0.661238	-4.48174	0.764009
GIPC2	1.51921	0.175881	0.75478	0.511123	-2.80617	1.87505
ANGPTL3	2.31362	0.545657	0.26308	0.76315	-4.63043	0.369366
DNAJC6	-0.0475583	0.413945	0.383057	0.684399	8.00181	0.67672
AK4	-1.9892	2.67379e-23	22.5729	9.26467e-20	3.74279	253.041
LEPROT	-0.111697	0.0542852	1.26532	0.270905	8.08165	3.85198
NDUFS5P3	-3.17952	0.380998	0.419077	0.661238	-4.48036	0.77872
CACHD1	-0.431563	0.389793	0.409166	0.661238	-0.875727	0.750325
MCOLN2	0.762684	0.129456	0.887876	0.431295	-0.777772	2.36295
ATG4C	0.153459	0.075352	1.12291	0.32762	5.32239	3.27393
GJA9	-0.936929	0.645411	0.190164	0.833319	-3.99103	0.213773
TTLL7	-0.509669	4.89818e-05	4.30997	0.00134522	3.734	19.1249
KDM4A	-0.128727	0.118774	0.92528	0.420605	5.64183	2.5039
ZNHIT6	0.0944243	0.235287	0.628403	0.563875	5.68698	1.43705
LMO4	0.400882	0.000263758	3.57879	0.00545625	4.43804	15.0229
RPL17P6	0.327035	0.000335331	3.47453	0.00663648	5.23956	14.4592
PRPF38A	0.081119	0.242786	0.614777	0.575227	6.60405	1.39137
PIGK	0.0945866	0.181534	0.741041	0.519562	6.52097	1.82678
PGBD4P8	1.199	0.544349	0.264122	0.76315	-3.89834	0.371542
PSAT1P3	4.07955	0.223486	0.65075	0.5456	-4.21165	1.51242
DOCK7	-0.145476	0.064467	1.19066	0.300981	5.9387	3.54673
NEGR1	-0.832382	0.0924288	1.03419	0.366125	-0.806398	2.92332
SHISAL2A	-1.54555	0.254314	0.59463	0.590615	-3.21171	1.32379
DNTTIP2	0.119371	0.104559	0.980639	0.39296	6.30472	2.71546
PTPRF	-1.01966	7.44288e-08	7.12826	5.73102e-06	2.4748	37.482
PHKA1P1	-0.525698	0.173005	0.761942	0.507015	-0.148524	1.9013
COL24A1	-0.530686	1.959e-05	4.70797	0.000628513	3.8248	21.4683
GPX7	-0.00854282	0.932759	0.0302305	0.984398	4.42911	0.00717839
PKN2	-0.0703372	0.446512	0.350167	0.707112	4.82547	0.587118
ABCD3	0.175138	0.0383027	1.41677	0.220524	5.57742	4.48519
ZZZ3	-0.0271963	0.709318	0.149159	0.868937	6.24364	0.140273
GJB4	-0.616279	0.161438	0.791995	0.488543	-0.507304	2.00954
HIVEP3	0.865301	0.298147	0.52557	0.632691	-2.21411	1.1013
BCAR3	-0.0157693	0.985217	0.00646813	0.996898	-2.32602	0.000346165
CNN3	-0.0195099	0.964075	0.0158894	0.996898	-0.552244	0.00204555
VAV3	-0.253906	0.00087144	3.05976	0.014099	6.26483	12.27
EEF1A1P11	0.318367	0.0929934	1.03155	0.367065	1.97594	2.91296
TLCD4	-0.0196911	0.967673	0.0142716	0.996898	-0.572172	0.00165612
LRRC8D	-0.255422	0.000126001	3.89963	0.00298694	7.36798	16.7906
S1PR1	0.0692186	0.938783	0.0274347	0.987774	-2.50854	0.00594724
MATR3P3	-0.37766	0.67521	0.170561	0.844543	-2.48798	0.177279
ELAPOR1	0.0411343	0.928919	0.0320222	0.982211	-0.73167	0.00802405
ARHGAP29	0.100422	0.892859	0.0492173	0.961739	-2.04945	0.0182941
COA7	0.251229	0.00930711	2.03119	0.0850385	4.70648	7.21707
GCLM	-0.172981	0.0066443	2.17755	0.0670558	7.60882	7.90171
SZT2	-0.483852	0.000524823	3.27999	0.0094632	3.46563	13.4218
PHTF1	-0.0940647	0.167549	0.775857	0.498064	6.75412	1.95125
RPSAP19	1.74198	0.00035596	3.4486	0.00696182	-0.502934	14.3207
HSP90B3P	0.203449	0.729348	0.137065	0.879591	-1.36409	0.120825
MAN1A2	-0.118785	0.0901305	1.04513	0.360626	6.8326	2.96609
CTTNBP2NL	0.089966	0.361797	0.441535	0.661238	4.52838	0.844364
CIMAP3	0.392515	0.425702	0.370895	0.69409	-0.89531	0.64317
TSPAN2	-1.05663	0.0539229	1.26823	0.269939	-1.06602	3.86406
SLC35A3	0.0653983	0.389843	0.40911	0.661238	5.94986	0.750163
AGL	-0.159305	0.0553182	1.25713	0.274021	5.66413	3.81828
RNPC3	0.0886008	0.546505	0.262406	0.76377	2.80059	0.36774
SNX7	4.63704	0.134882	0.870047	0.44045	-3.98679	2.29636
SEC22B	0.040724	0.521237	0.282965	0.76315	7.22605	0.416278
PTGFRN	0.689213	0.580592	0.236129	0.78851	-3.21995	0.308525
ZNF326	-0.0497364	0.532512	0.27367	0.76315	5.70154	0.3941
TRIM45	0.451366	0.281862	0.549963	0.619656	-0.433599	1.179
RPS26P15	-4.09922	0.216377	0.664789	0.54219	-4.21381	1.56038
SEPTIN2P1	-0.556307	0.429083	0.367459	0.69599	-1.85134	0.633782
VPS25P1	-2.08942	0.3571	0.44721	0.661238	-3.99693	0.860888
TENT5C	-0.493975	7.22241e-10	9.14132	1.08807e-07	6.75553	53.343
PIP5K1A	0.131279	0.113218	0.946083	0.41201	5.46136	2.583
GDAP2	0.0346915	0.739788	0.130893	0.885639	4.24142	0.111329
VDAC2P3	-0.0182437	0.993903	0.00265603	0.996898	-4.21482	5.88579e-05
HIGD1AP12	2.51992	0.228063	0.641944	0.552293	-3.79553	1.48234
WDR3	0.094406	0.185621	0.731373	0.525282	6.41305	1.79254
SCNM1	0.185865	0.0665425	1.1769	0.306456	4.41681	3.49099
SRGAP2C	-0.0439008	0.662816	0.178607	0.838396	4.36271	0.192
SPAG17	-3.18054	0.383461	0.416279	0.661238	-4.47826	0.770651
TTF2	-0.0405527	0.615535	0.210747	0.813628	5.78603	0.254817
MAGI3	-0.143921	0.369246	0.432684	0.661238	2.59315	0.818354
GABPB2	-0.0123056	0.923244	0.0346837	0.978599	3.34509	0.00936076
LYSMD1	-0.174215	0.469749	0.328135	0.724872	1.54687	0.529194
ELOCP19	0.537243	0.734249	0.134157	0.883327	-3.62478	0.116271
PNRC2P1	0.102387	0.653977	0.184437	0.835213	1.37393	0.202927
CD2	0.266781	0.509352	0.292982	0.758392	-0.27149	0.440601
GPR89A	0.234854	0.195498	0.708858	0.540173	2.09787	1.71333
CSF1	-0.797442	0.00244606	2.61153	0.0315469	1.04131	10.0003
TNFAIP8L2	0.313041	0.00237828	2.62374	0.0309608	4.4341	10.0607
MPC2	0.00902206	0.917467	0.0374098	0.974761	5.23624	0.0108282
TLCD4-RWDD3	0.621419	0.339567	0.469074	0.661238	-1.59223	0.926645
FIRRM	0.0367035	0.733838	0.1344	0.883139	4.053	0.116687
LAMC1	-0.0375417	0.80602	0.0936542	0.917848	2.64219	0.0608319
NME7	-0.0568755	0.570505	0.24374	0.782375	4.4102	0.325375
RCSD1	-0.539166	0.0154887	1.80998	0.120411	1.56294	6.20595
FDPSP1	-0.311395	0.696942	0.156803	0.861067	-2.22212	0.153123
XCL2	-3.18054	0.383461	0.416279	0.661238	-4.47826	0.770651
LRRC8D-DT	1.57606	0.0210851	1.67602	0.148144	-1.54535	5.60819
POU2F1	-0.134336	0.208489	0.680917	0.54219	4.53206	1.61616
TPR	-0.197537	0.0043895	2.35759	0.0496722	7.15786	8.7601
METTL18	0.429962	0.00278116	2.55577	0.0349578	3.11606	9.7251
NIBAN1	-0.0549254	0.500587	0.300521	0.751314	5.79659	0.459183
WDR82P2	-0.0764517	0.811917	0.0904885	0.921082	0.319263	0.0571184
RPL5P6	4.63273	0.119707	0.921879	0.420605	-3.99581	2.49103
HSPE1P6	5.34245	0.0494156	1.30614	0.255878	-3.64159	4.02263
EEF1A1P14	5.03232	0.0717114	1.14441	0.318217	-3.80515	3.36088
GPA33	-0.0212411	0.986545	0.00588327	0.996898	-3.22266	0.000286732
NUF2	0.150377	0.0729454	1.137	0.321232	5.43665	3.33034
NR5A2	-0.254753	0.210361	0.677034	0.54219	1.80622	1.60275
SCYL3	-0.0744581	0.574492	0.240716	0.784634	3.29998	0.318671
TARBP1	0.164993	0.205882	0.686382	0.54219	3.29311	1.63507
FTH1P2	-0.00223358	0.984938	0.00659102	0.996898	3.62839	0.000359345
TFB2M	0.162778	0.204598	0.689099	0.54219	3.66613	1.64449
LYPLAL1	-0.142416	0.0837459	1.07704	0.345892	5.59441	3.09167
MPZL1	-0.247468	0.0677283	1.16923	0.31049	3.14545	3.45999
INTS7	0.164879	0.0497111	1.30355	0.256769	5.53894	4.0101
RPS29P5	-0.131926	0.855294	0.0678847	0.94392	-1.93397	0.0335434
CATSPERE	4.07738	0.206974	0.684084	0.54219	-4.21619	1.62681
EDARADD	2.82521	0.0600268	1.22165	0.287747	-3.11718	3.66954
ADCY10	-4.09922	0.216377	0.664789	0.54219	-4.21381	1.56038
SELE	-0.575974	0.716591	0.144729	0.872482	-3.6332	0.132973
GPATCH2	-0.0625272	0.536891	0.270114	0.76315	4.39967	0.385715
SELL	-0.364711	0.000880396	3.05532	0.0142271	4.20518	12.247
CAPN8	0.36351	0.848789	0.0712001	0.940333	-3.89664	0.0366489
RHOU	-0.619717	0.000411286	3.38586	0.00774514	2.36781	13.9841
RGS5	0.763542	0.0443736	1.35287	0.240117	-0.0224772	4.21587
SPATA17	-1.89445	0.282898	0.548371	0.620161	-3.6363	1.1733
RIMKLBP2	-1.26401	0.15792	0.801562	0.482884	-2.4082	2.04399
DTL	0.1338	0.0843887	1.07372	0.347689	5.95183	3.07856
SOAT1	0.073369	0.393667	0.404871	0.664313	5.20378	0.738071
CNST	-0.349465	8.47419e-11	10.0719	1.57302e-08	10.1232	61.5555
SRP14P4	-0.978026	0.528352	0.277077	0.76315	-3.46927	0.402034
NID1	-0.206584	0.000997298	3.00118	0.0157074	7.90724	11.9676
RPL21P28	-0.0507172	0.834064	0.0788006	0.932068	1.13941	0.0442669
ZNF678	0.146129	0.196953	0.705638	0.54216	3.90632	1.70207
ILDR2	1.32389	0.0837163	1.07719	0.345892	-1.94437	3.0922
KIF26B	-0.300904	0.00491957	2.30807	0.0537456	4.52781	8.52227
RRP15	0.232212	0.00652031	2.18573	0.0659967	5.5138	7.94033
RPL7AP82	-0.545413	0.444886	0.351751	0.706332	-1.81827	0.591356
PTPN14	-0.084952	0.773377	0.111609	0.901211	0.60551	0.0836666
NEK2	0.250414	0.0111403	1.9531	0.0962592	4.60312	6.85684
C1orf53	3.00451	0.0347164	1.45947	0.206747	-2.98636	4.66189
TOMM20	0.106771	0.0697402	1.15652	0.315264	7.98329	3.40873
TADA1	0.223208	0.0504725	1.29694	0.259029	3.98478	3.98271
DHX9	0.0417699	0.459257	0.337944	0.716886	8.18694	0.554767
BTF3L4	0.100433	0.210032	0.677714	0.54219	5.6414	1.6051
RPL4P2	-0.0224029	0.980826	0.00840819	0.996898	-2.62886	0.000582401
COP1	-0.0120446	0.871988	0.0594896	0.950985	6.05092	0.0261851
RGS18	-0.138443	0.000889003	3.0511	0.0143385	11.311	12.2251
GNPAT	0.1978	0.00933309	2.02997	0.0851778	6.16355	7.21146
TGFB2	0.331273	0.429614	0.366921	0.696265	-0.328315	0.632311
ODR4	0.0510715	0.641352	0.192904	0.831226	4.01842	0.219172
FMO4	0.0863918	0.662388	0.178888	0.838164	1.76385	0.192521
NSL1	0.0499756	0.55099	0.258856	0.767133	5.40374	0.359555
HFM1	-1.49308	0.42159	0.37511	0.690581	-3.79907	0.654437
GALNT2	-0.0630989	0.308617	0.510581	0.645489	7.48588	1.05424
FMO1	-4.0972	0.21373	0.670135	0.54219	-4.21799	1.57873
SPRTN	-0.00451976	0.959792	0.0178227	0.996898	4.97605	0.00256271
EGLN1	-1.60871	7.69731e-15	14.1137	4.70668e-12	2.79179	104.898
GNG4	-0.0204107	0.993188	0.00296861	0.996898	-4.21935	7.34744e-05
PAPPA2	4.07955	0.223486	0.65075	0.5456	-4.21165	1.51242
LRRN2	-3.18054	0.383461	0.416279	0.661238	-4.47826	0.770651
PPP2R5A	-0.103201	0.0998439	1.00068	0.383689	7.39769	2.79288
SPATA45	-0.79044	0.598211	0.223146	0.800463	-3.5545	0.280549
PLA2G4A	-0.382862	1.31099e-06	5.8824	6.39802e-05	6.42573	28.8503
TOP1P1	-0.0462538	0.72694	0.138501	0.878546	3.20253	0.123075
LPGAT1	0.0132142	0.844503	0.0733986	0.938036	6.76023	0.0388008
RPL23AP18	0.290152	0.803064	0.0952497	0.916511	-3.09878	0.0627325
TATDN3	0.242032	0.0664938	1.17722	0.306316	3.26033	3.49227
HMGN1P4	0.0263163	0.932006	0.0305812	0.983945	0.414871	0.00734047
SELP	-0.190763	7.603e-05	4.11901	0.00193947	10.3369	18.0283
ZNF672	-0.0377682	0.671464	0.172977	0.841455	5.06122	0.181657
LAMB3	0.322564	0.221623	0.654385	0.5456	0.9122	1.52507
LINC01710	-3.17952	0.380998	0.419077	0.661238	-4.48036	0.77872
ARHGEF10L	3.15911	0.385515	0.413959	0.661238	-4.48174	0.764009
NOS1AP	0.271537	0.129985	0.886106	0.431534	2.19144	2.35631
ANGEL2	-0.0543279	0.500712	0.300412	0.751394	5.61468	0.458912
RPS26P13	-0.936929	0.645411	0.190164	0.833319	-3.99103	0.213773
EXOC8	-0.154753	0.0727022	1.13845	0.320568	5.25561	3.33615
NEK7	-0.130988	0.029642	1.52809	0.186629	7.81209	4.96165
ZNF695	0.317915	0.226928	0.644113	0.550569	0.904096	1.49013
SMYD3-IT1	-0.0193276	0.993437	0.00285956	0.996898	-4.21709	6.81921e-05
RPS6KC1	-0.0884008	0.272538	0.564572	0.612034	5.64542	1.22614
ZNF670-ZNF695	1.06687	0.389016	0.410033	0.661238	-3.03143	0.75262
NUP133	0.0664477	0.369435	0.432462	0.661238	6.14855	0.817705
RGS1	1.97595	0.00724423	2.14001	0.071142	-1.49208	7.7244
PGBD2	-0.0372935	0.789298	0.102759	0.910122	2.97419	0.0720425
FLVCR1	-0.14416	0.194788	0.710439	0.539089	3.9492	1.71887
ZNF670	0.278967	0.090984	1.04103	0.362784	2.44536	2.95006
ADSS2	0.154726	0.0592633	1.22721	0.285718	5.64136	3.69559
ST7L	0.00233472	0.984873	0.00661956	0.996898	3.46633	0.00036244
XPR1	-0.30787	5.77129e-05	4.23873	0.00154421	6.67862	18.7137
STYXL2	0.119364	0.53166	0.274366	0.76315	1.91164	0.395746
PM20D1-AS1	0.663863	0.268327	0.571336	0.607655	-1.27775	1.24812
COLGALT2	0.546434	0.623716	0.205013	0.819196	-2.99379	0.243132
SDCCAG8	0.168429	0.12945	0.887899	0.431295	4.02962	2.36302
SLC35F3	-3.17952	0.380998	0.419077	0.661238	-4.48036	0.77872
ZNF281	-0.0802351	0.272808	0.564143	0.612161	6.25815	1.22474
ARID4B	-0.125539	0.10385	0.983594	0.391698	5.99113	2.72685
SH3BP5L	-0.274676	0.00197834	2.7037	0.0267857	5.36387	10.4587
WNT2B	0.170824	0.851434	0.0698488	0.941633	-2.55337	0.0353775
CDC7	0.270454	0.00349446	2.45662	0.0415142	5.00869	9.23972
GPR52	-0.940106	0.651208	0.18628	0.834275	-3.99346	0.206335
FEN1P1	-3.17952	0.380998	0.419077	0.661238	-4.48036	0.77872
SMYD3	0.0702704	0.428773	0.367773	0.69599	5.26948	0.634632
HMGB3P6	-0.274331	0.57282	0.241982	0.783592	-0.865495	0.321472
KCTD3	0.00342119	0.969246	0.013566	0.996898	5.05143	0.00149875
ZC3H12A	-0.409527	0.462525	0.334864	0.719495	-1.15778	0.546703
HHAT	-0.0260107	0.956707	0.0192209	0.996898	-0.793708	0.00297146
RBM34	1.09967	0.0888594	1.0513	0.358156	-1.50871	2.99036
HMCN1	-0.154455	0.635687	0.196756	0.827842	0.296424	0.22671
SNORA70	3.15911	0.385515	0.413959	0.661238	-4.48174	0.764009
Y_RNA	0.0292877	0.892286	0.0494958	0.96135	1.52293	0.0184912
U6	0.828362	0.761642	0.118249	0.894886	-4.34456	0.0928216
MIR5581	-0.713133	0.692411	0.159636	0.85788	-3.80627	0.157923
RNU6-1318P	3.15911	0.385515	0.413959	0.661238	-4.48174	0.764009
MIR760	2.31254	0.544108	0.264314	0.76315	-4.63272	0.372231
RN7SKP272	-0.0182437	0.993903	0.00265603	0.996898	-4.21482	5.88579e-05
Metazoa_SRP	-0.460645	0.518972	0.284856	0.76315	-1.88939	0.42084
MIR4256	3.16128	0.390636	0.408228	0.661238	-4.47717	0.747594
U3	-0.651328	0.266105	0.574947	0.605883	-1.2051	1.25989
SNORA16B	4.07523	0.21745	0.662641	0.54219	-4.22071	1.55301
SNORA14B	0.794592	0.563131	0.249391	0.776102	-3.33881	0.337925
5S_rRNA	-0.93592	0.654247	0.184258	0.835213	-3.99311	0.2025
MIR3124	-0.482807	0.505903	0.295933	0.755963	-1.93649	0.44785
CAMK2N1	-4.09922	0.216377	0.664789	0.54219	-4.21381	1.56038
MUL1	0.10896	0.292478	0.533906	0.626799	4.31312	1.12772
CDA	4.07955	0.223486	0.65075	0.5456	-4.21165	1.51242
PINK1	-0.306593	0.208968	0.679921	0.54219	1.15223	1.61272
PINK1-AS	0.236573	0.328165	0.483908	0.661238	1.24433	0.971755
ZNF101P2	3.16128	0.390636	0.408228	0.661238	-4.47717	0.747594
B3GALT2	-2.33075	0.539764	0.267796	0.76315	-4.63203	0.380345
LRRC40	0.2237	0.0150946	1.82118	0.118198	5.00513	6.25642
ANKRD13C	0.121458	0.158743	0.799305	0.483911	5.24588	2.03605
CTH	-0.138416	0.658935	0.181158	0.835473	0.388178	0.196754
E2F2	0.112837	0.390008	0.408926	0.661238	3.22013	0.749636
ID3	-0.335875	0.774156	0.111172	0.901611	-3.09549	0.0830652
RPL11	0.293025	1.28668e-06	5.89053	6.29412e-05	8.6281	28.9039
PITHD1	0.16274	0.0440943	1.35562	0.239041	5.71371	4.22735
GALE	0.175666	0.254792	0.593813	0.591264	2.62817	1.32178
SEPTIN14P12	0.501174	0.638365	0.194931	0.829787	-2.8878	0.223107
DUSP23	0.409992	0.00280218	2.5525	0.0351434	3.28605	9.709
FCRL6	3.16128	0.390636	0.408228	0.661238	-4.47717	0.747594
SLAMF8	1.65505	0.0199335	1.70042	0.142411	-1.5591	5.71611
VSIG8	-1.24284	0.527445	0.277823	0.76315	-3.89839	0.403781
CFAP45	-0.25695	0.0188186	1.72541	0.137418	4.08397	5.82724
SNHG28	-0.635186	0.347167	0.459461	0.661238	-1.69339	0.897699
ATP1A1	-0.0538152	0.413689	0.383326	0.684379	7.29378	0.677469
ZBTB41	0.0805877	0.395152	0.403236	0.666185	4.66993	0.733421
EFNA4	-0.42263	0.488984	0.310705	0.741501	-1.47209	0.48466
EFNA3	0.657863	0.250835	0.600611	0.586405	-1.20586	1.34427
EFNA1	-1.14096	0.0125944	1.89982	0.104861	-0.533157	6.61322
SLC50A1	-0.111973	0.12705	0.896025	0.430121	6.22984	2.3935
HMGN2P18	-1.89545	0.269872	0.568842	0.609256	-3.63426	1.23935
KRTCAP2	0.0249717	0.833348	0.0791738	0.931668	3.85882	0.0446558
THBS3	-0.512362	0.238788	0.621988	0.569181	-0.519892	1.41551
GBA1	-0.10803	0.225445	0.64696	0.548251	5.1405	1.4998
HCN3	-0.0436666	0.919998	0.0362129	0.976238	-0.535968	0.0101718
PKLR	-3.17952	0.380998	0.419077	0.661238	-4.48036	0.77872
DNAJB6P4	0.145896	0.864295	0.0633381	0.947612	-2.40668	0.0294592
RNU6-387P	2.31362	0.545657	0.26308	0.76315	-4.63043	0.369366
CR1L	-0.148257	0.243639	0.613253	0.57658	3.48045	1.38629
CD46P1	-0.73354	0.555849	0.255043	0.770609	-3.21719	0.35075
CD34	-0.22991	0.171463	0.765829	0.504801	2.37348	1.91522
PGD	-0.140513	0.0176664	1.75285	0.13122	8.01242	5.94962
CENPS	0.47188	0.209953	0.677879	0.54219	-0.0998291	1.60567
DFFA	-0.00920383	0.931969	0.0305985	0.983945	4.09186	0.00734851
NSA2P1	-1.40445	0.052587	1.27912	0.2662	-1.74869	3.90883
RPL35AP5	-0.017129	0.995559	0.00193313	0.996898	-4.47877	3.12406e-05
SNRPE	0.288581	0.0317974	1.49761	0.195698	3.23486	4.83029
KRT8P29	4.07523	0.21745	0.662641	0.54219	-4.22071	1.55301
SMPDL3B	0.378297	0.148358	0.828689	0.46706	0.966048	2.14337
RN7SL559P	-3.17952	0.380998	0.419077	0.661238	-4.48036	0.77872
XKR8	0.18609	0.276833	0.557783	0.615516	2.42152	1.20417
FAM89A	-0.141723	0.72465	0.139872	0.876868	-0.340823	0.125238
C1orf131	0.149533	0.172157	0.764075	0.506172	4.07082	1.90894
LINC01144	-0.980188	0.511868	0.290842	0.760288	-3.4737	0.435201
TOE1	-0.0509719	0.57966	0.236826	0.787852	4.87459	0.310117
TESK2	0.190368	0.0833573	1.07906	0.345348	4.00303	3.09965
CCDC163	-0.0143728	0.956073	0.0195087	0.996898	0.9716	0.00305921
MMACHC	0.0560662	0.781368	0.107145	0.906205	1.72054	0.0777152
MIR3916	0.158149	0.743754	0.128571	0.887667	-0.827892	0.107836
RNA5SP82	0.931463	0.531921	0.274153	0.76315	-3.48582	0.39509
GCSAML	-0.013608	0.753921	0.122674	0.891633	10.3828	0.0991612
OR2G2	-3.71172	0.284952	0.545229	0.620379	-4.34005	1.16357
OR3D1P	-0.964459	0.558261	0.253163	0.772153	-3.71484	0.346398
ADH5P3	0.896847	0.658777	0.181261	0.835431	-3.99238	0.196858
CHRM3	0.0660832	0.657217	0.182291	0.835431	2.87351	0.19888
EEIG2	-0.198679	0.00429283	2.36726	0.0488763	6.83325	8.8067
HENMT1	0.438241	0.00202645	2.69326	0.0272862	3.12229	10.4066
PRPF38B	0.133967	0.0677697	1.16896	0.310611	6.33166	3.45892
STXBP3	0.021707	0.753432	0.122956	0.891424	6.6977	0.099569
RPL17P7	0.335767	2.13763e-06	5.67007	9.81046e-05	7.42484	27.4629
RPS27P6	0.364521	0.844043	0.0736355	0.937725	-3.8987	0.0390169
TMEM167B-DT	0.679339	0.256142	0.59152	0.593231	-1.3722	1.31423
TMEM167B	0.00150037	0.98201	0.00788404	0.996898	6.92934	0.000512669
SCARNA2	-1.89529	0.278233	0.555591	0.617141	-3.62572	1.1965
DAP3	0.267631	0.000927027	3.03291	0.0148481	5.84524	12.1311
SYT11	-0.192381	0.00966944	2.0146	0.0873274	6.36156	7.14026
U4	-1.70956	0.3566	0.447818	0.661238	-3.7068	0.862549
KHDC4	0.0316577	0.745466	0.127572	0.88844	4.50671	0.106347
ARHGEF2-AS1	-4.87084	0.100423	0.998168	0.384493	-3.8898	2.78365
SSR2	0.158113	0.0174813	1.75743	0.130264	7.0924	5.97006
UBQLN4	-0.0399184	0.656588	0.182707	0.835213	4.94804	0.199661
SMG5	0.0817591	0.31329	0.504054	0.651249	5.63052	1.0339
TMEM79	0.391247	0.213792	0.670009	0.54219	0.392539	1.57857
CCT3	0.256406	6.64355e-05	4.1776	0.00174033	7.63313	18.3629
MEX3A	0.419778	0.121624	0.914981	0.42272	0.924421	2.46492
PDZK1IP1	-0.68254	0.0693348	1.15905	0.314183	-0.0365376	3.41894
FOXD2-AS1	0.0947049	0.674888	0.170768	0.844371	1.47289	0.177656
IGSF3	0.283757	0.0394403	1.40406	0.224095	3.10661	4.43137
COA6	0.321287	0.0721742	1.14162	0.31912	2.28752	3.34885
AHCTF1	-0.0116371	0.850506	0.0703228	0.941183	7.62554	0.0358272
FRRS1	0.0936305	0.257939	0.588483	0.595519	5.44332	1.30422
LRRC7	-0.437683	0.55147	0.258478	0.767562	-1.97574	0.358689
LEPR	-0.248449	0.00201749	2.69519	0.0272124	5.85535	10.4162
PSMD4	0.145732	0.0352761	1.45252	0.208824	6.74683	4.63722
TAGLN2	-0.0851312	0.0462429	1.33495	0.246346	10.8525	4.14089
H6PD	-0.235611	0.22516	0.64751	0.547749	1.91626	1.50166
FOXD2	0.0903877	0.852788	0.0691587	0.942405	-0.851357	0.0347286
DDOST	0.141583	0.0223975	1.6498	0.154087	7.65861	5.49249
PRG4	-1.36558	0.38108	0.418984	0.661238	-3.54873	0.778139
ST3GAL3	-0.290296	0.00141465	2.84935	0.020668	5.12489	11.1919
ZNF692	0.105452	0.656808	0.182561	0.835222	1.23465	0.199388
FGGY	0.198828	0.412078	0.38502	0.682692	1.13716	0.682182
OLFM3	0.134315	0.44015	0.356399	0.703415	2.19371	0.603815
PRXL2B	0.0101861	0.92084	0.035816	0.976847	4.49222	0.00995829
DPM3	0.302598	0.0583075	1.23428	0.283095	2.64011	3.72448
SBF1P2	-4.0972	0.21373	0.670135	0.54219	-4.21799	1.57873
RNU5E-1	-2.33075	0.539764	0.267796	0.76315	-4.63203	0.380345
PLOD1	-0.186804	0.0420763	1.37596	0.233387	4.90702	4.31282
MIIP	-0.16049	0.434946	0.361565	0.698305	1.79868	0.617757
TNFRSF8	-4.0972	0.21373	0.670135	0.54219	-4.21799	1.57873
RBBP4	0.0466511	0.424527	0.372095	0.692999	7.88607	0.646457
SYNC	-4.40448	0.166263	0.779203	0.496497	-4.09764	1.96318
NHSL3	0.232482	0.273186	0.563542	0.612745	1.64933	1.22279
S100PBP	0.0704051	0.419974	0.376778	0.689401	5.12971	0.659337
UFC1	0.199132	0.00764354	2.11671	0.074049	6.41	7.61564
PPOX	0.248985	0.110724	0.95576	0.40765	2.64915	2.61996
B4GALT3	0.034935	0.712837	0.14701	0.870989	4.6864	0.136737
ADAMTS4	-1.49208	0.434481	0.362029	0.698305	-3.80113	0.618734
FCER1G	-0.186948	0.00642958	2.19182	0.065269	7.00268	7.96909
TOMM40L	0.0127581	0.902148	0.0447222	0.966223	4.21561	0.0152435
NR1I3	-0.411231	0.527907	0.277443	0.76315	-1.54625	0.403058
PCP4L1	0.894688	0.666553	0.176165	0.839399	-3.99688	0.187404
CFAP126	-0.120794	0.51263	0.290196	0.760984	2.17343	0.433792
RRM2P2	2.16506	0.184929	0.732996	0.524654	-3.48578	1.7971
RNU6-481P	-0.578993	0.71708	0.144432	0.872482	-3.62705	0.132493
GJA5	0.0305258	0.86799	0.0614853	0.94918	2.08131	0.0278619
GPR89B	-0.0146763	0.945871	0.0241682	0.991573	1.53088	0.00464785
ABHD17AP1	-0.0707532	0.854974	0.0680473	0.943849	-0.242925	0.0336934
MFN2	-0.0663761	0.30774	0.511816	0.644432	7.06196	1.0581
TMCO2	-3.17952	0.380998	0.419077	0.661238	-4.48036	0.77872
ZMPSTE24	0.034685	0.583381	0.234048	0.790851	7.32258	0.304054
COL9A2	-0.443498	0.377982	0.422529	0.661238	-0.889218	0.788787
RPL21P20	-3.17952	0.380998	0.419077	0.661238	-4.48036	0.77872
ZFP69B	0.577472	0.0775729	1.11029	0.33273	0.320167	3.2236
MTFR1L	-0.0351169	0.658351	0.181542	0.835431	5.66161	0.197474
AUNIP	0.12158	0.32964	0.48196	0.661238	3.52259	0.965799
PAQR7	-0.0173151	0.861434	0.064778	0.94674	4.48873	0.0307277
TMEM53	0.139044	0.660094	0.180394	0.836419	0.425237	0.195327
ARMH1	0.764238	0.0870987	1.05999	0.354491	-0.554853	3.02447
RNU5D-1	3.68882	0.286102	0.543479	0.620379	-4.34524	1.15801
KIF2C	0.258064	0.00148622	2.82792	0.0214872	5.86401	11.0833
RPS8	0.312423	1.73971e-07	6.75952	1.1705e-05	8.88555	34.8379
SNORD46	0.368336	0.84523	0.0730253	0.938492	-3.88869	0.0384176
RPS15AP11	0.686285	0.118433	0.926529	0.420101	-0.522366	2.50864
EIF2B3	0.3128	0.00823463	2.08436	0.078244	3.77728	7.46439
MRPS17P1	-3.17952	0.380998	0.419077	0.661238	-4.48036	0.77872
HECTD3	-0.0552543	0.54624	0.262616	0.763577	4.91946	0.368227
UROD	0.049724	0.484666	0.314558	0.738014	6.73492	0.494399
OSTCP5	-0.336876	0.779984	0.107914	0.905459	-3.09349	0.078719
NOL9	-0.186343	0.19321	0.713971	0.536795	2.91141	1.73125
TAS1R1	-4.65638	0.128794	0.890103	0.431295	-3.99003	2.37142
ZBTB48	0.264299	0.122251	0.912746	0.422896	2.31503	2.45648
LRRC8C	-0.151036	0.058986	1.22925	0.284718	5.80409	3.70392
ZBTB40-IT1	4.07523	0.21745	0.662641	0.54219	-4.22071	1.55301
LGALS8-AS1	0.280557	0.70509	0.151756	0.866344	-2.02532	0.144592
HEATR1	-0.0647141	0.446262	0.35041	0.706946	5.50934	0.587768
RPL35P1	0.0790653	0.864656	0.0631565	0.947612	-0.659311	0.0293011
STX12	0.0240919	0.75007	0.124898	0.891017	5.97372	0.1024
PPP1R8	0.106585	0.143599	0.842849	0.457045	6.33057	2.1955
SCARNA1	-1.78466	0.453488	0.343435	0.712458	-4.10352	0.569047
THEMIS2	-0.409894	0.0101666	1.99282	0.0901009	2.64643	7.03966
RPA2	0.176535	0.0198331	1.70261	0.142213	6.11678	5.72589
MFAP2	-4.09922	0.216377	0.664789	0.54219	-4.21381	1.56038
ATP13A2	0.058139	0.466021	0.331594	0.722112	5.7726	0.538173
PADI2	-0.13335	0.858448	0.0662859	0.94533	-1.95472	0.0320811
PADI3	2.31254	0.544108	0.264314	0.76315	-4.63272	0.372231
CCN1	-0.521287	0.269271	0.56981	0.609223	-0.72849	1.24315
TAF1A	0.270545	0.136513	0.864826	0.442782	2.2444	2.2769
MIA3	-0.0806819	0.301301	0.521	0.635815	5.95415	1.08691
AIDA	0.0900649	0.279703	0.553302	0.618752	5.40386	1.18974
BROX	-0.142863	0.0403734	1.3939	0.226794	6.71962	4.38845
ERMAP	0.117163	0.355639	0.448991	0.661238	3.56358	0.866437
ZNF691	-0.161344	0.384818	0.414745	0.661238	2.02286	0.766316
ATP6V1E1P1	-0.381107	0.22443	0.64892	0.546677	0.421334	1.50646
DISP1	-0.177981	0.41956	0.377206	0.689211	1.49774	0.660519
ZNF697	0.0262175	0.917592	0.0373503	0.974845	1.10587	0.0107952
PHGDH	-0.123703	0.797696	0.0981623	0.914638	-0.842882	0.0662858
RPL7P9	0.378875	1.98466e-08	7.70231	1.93714e-06	8.17988	41.7541
LRRC47	-0.0494987	0.572031	0.242581	0.783022	5.22992	0.322799
RN7SL574P	-0.142341	0.787243	0.103891	0.909164	-1.10349	0.0734905
TBCE	0.0584164	0.597291	0.223814	0.799934	4.00606	0.282069
DENND4B	-0.0145609	0.868057	0.0614519	0.949187	5.20912	0.0278335
CRTC2	0.095936	0.404302	0.393294	0.675462	3.81083	0.705328
CREB3L4	0.207494	0.137076	0.863039	0.443618	3.15917	2.27026
JTB	0.220117	0.00422607	2.37406	0.0482217	6.1877	8.83954
RAB13	0.0403327	0.619315	0.208089	0.816252	5.56524	0.249389
RPS27	0.465187	2.48181e-06	5.60523	0.000110015	5.43671	27.044
C1orf52	0.106651	0.296426	0.528084	0.631424	4.46225	1.10926
CEP104	-0.137532	0.096191	1.01687	0.374918	5.56697	2.85572
DFFB	-0.0431545	0.704163	0.152327	0.865707	3.90786	0.145546
ACP6	0.403661	0.0171788	1.76501	0.128609	2.45687	6.00398
C1orf21	-0.0501467	0.647213	0.188953	0.834275	3.97458	0.211536
RPL29P6	-1.45484	0.143889	0.841973	0.457545	-2.56222	2.19174
HSPA6	0.176093	0.695909	0.157448	0.860317	-0.559479	0.154225
NRBF2P3	1.85393	0.28345	0.547524	0.620379	-3.62937	1.1705
KCNA2	-0.0807473	0.914573	0.0387814	0.972881	-2.02816	0.0116038
DAP3P1	-0.017129	0.995559	0.00193313	0.996898	-4.47877	3.12406e-05
FDPS	-0.206731	0.00351154	2.4545	0.0416695	6.66664	9.22941
GPSM2	0.0648353	0.50654	0.295386	0.756385	4.50928	0.446501
DYNLT4	-3.71172	0.284952	0.545229	0.620379	-4.34005	1.16357
FAM91A3P	0.0219863	0.891906	0.049681	0.961108	2.45845	0.0186229
RO60	-0.0470487	0.470292	0.327633	0.725317	7.14802	0.527896
SYT6	-3.17952	0.380998	0.419077	0.661238	-4.48036	0.77872
TSACC	0.600511	0.565922	0.247244	0.778451	-2.84393	0.333169
EBNA1BP2	0.249459	0.0111219	1.95382	0.0961658	4.61704	6.86015
WARS2	0.357665	0.0133275	1.87525	0.10901	2.95168	6.50125
PACC1	0.0790142	0.384945	0.414601	0.661238	4.90896	0.765903
FAM76A	-0.0378347	0.805334	0.0940238	0.91757	2.62844	0.0612717
GLRX2	0.180033	0.0571873	1.2427	0.28003	4.90206	3.759
TNFRSF25	-0.978336	0.519167	0.284693	0.76315	-3.48624	0.420283
RCOR3	-0.134082	0.0982976	1.00746	0.379923	5.65036	2.81916
POGK	0.178875	0.0334568	1.47552	0.202258	5.42878	4.73551
PAQR6	1.35359	0.223489	0.650745	0.5456	-2.89938	1.51219
RGL1	-0.352875	0.577409	0.238516	0.786492	-1.54375	0.313827
KCNC4	0.901014	0.300884	0.521601	0.635323	-2.374	1.08876
MEAF6	0.0652916	0.402292	0.395459	0.673259	5.80325	0.71142
PPT1	0.159346	0.0154697	1.81052	0.120365	7.15999	6.20836
PLEKHG5	-3.17952	0.380998	0.419077	0.661238	-4.48036	0.77872
LGALS8	-0.36627	3.67118e-06	5.43519	0.000155789	6.63156	25.9557
MRPL20	0.0863498	0.383711	0.415996	0.661238	4.47664	0.769914
MRPL20-DT	-0.321018	0.354431	0.450469	0.661238	0.0951834	0.870832
VWA1	-0.898407	0.0420095	1.37665	0.233246	-0.452956	4.31576
ATAD3C	2.31254	0.544108	0.264314	0.76315	-4.63272	0.372231
ABCB10	0.0980501	0.209282	0.679268	0.54219	5.9785	1.61046
URB2	0.149105	0.188855	0.723871	0.529508	3.83708	1.76606
KIAA1191P3	-2.33075	0.539764	0.267796	0.76315	-4.63203	0.380345
OTUD3	-0.0164592	0.941725	0.0260759	0.98938	1.43489	0.00538842
MKNK1	0.00593535	0.945661	0.0242643	0.991444	5.12471	0.00468393
IPO13	0.278289	0.00818392	2.08704	0.0779046	4.28924	7.4769
ATP6V0B	0.158331	0.075403	1.12261	0.327682	5.17877	3.27275
CCDC24	-0.520056	0.262819	0.580343	0.601961	-0.706984	1.27752
SLC6A9	0.0828486	0.857876	0.0665753	0.945164	-0.719456	0.0323435
KRT8P47	-1.64949	0.129841	0.886587	0.431352	-2.75216	2.35709
FNDC10	0.0957435	0.705012	0.151804	0.866316	1.06709	0.144671
SLC35E2B	-0.0862905	0.291574	0.535251	0.626728	5.51069	1.13199
CDK11A	-0.14399	0.378424	0.422022	0.661238	2.4754	0.787314
NADK	0.180218	0.0492195	1.30786	0.255878	4.96068	4.02803
TMEM52	-3.17952	0.380998	0.419077	0.661238	-4.48036	0.77872
CD1A	-1.17576	0.0601313	1.2209	0.288048	-1.34055	3.66987
CD1E	-3.17952	0.380998	0.419077	0.661238	-4.48036	0.77872
EI24P2	-0.93592	0.654247	0.184258	0.835213	-3.99311	0.2025
HSP90AA3P	1.21934	0.0130902	1.88305	0.107653	-0.713994	6.53688
DR1	0.0213231	0.71159	0.14777	0.870132	8.00288	0.137984
MAPKAPK2	-0.201297	0.00600101	2.22178	0.0621475	6.45944	8.11093
IL24	1.4565	0.449622	0.347153	0.70939	-3.79279	0.578803
FCMR	1.85608	0.288761	0.539462	0.624112	-3.62491	1.14475
RPL13AP8	-3.18054	0.383461	0.416279	0.661238	-4.47826	0.770651
C1orf116	-0.832246	5.3171e-14	13.2743	2.63196e-11	5.51302	94.7611
PRMT6	0.291325	0.00254311	2.59463	0.0326568	4.76039	9.91671
NDUFA4P1	0.145581	0.0751616	1.124	0.327248	5.72	3.27832
SH3BGRL3	-0.0672224	0.204575	0.689147	0.54219	8.96179	1.64465
CD52	0.19144	0.180065	0.744571	0.517184	2.92668	1.83933
ZNF683	-0.476347	0.423238	0.373415	0.692244	-1.40681	0.650089
PEF1	0.00340325	0.971325	0.0126353	0.996898	4.672	0.00130286
ANAPC10P1	0.291289	0.809276	0.0919035	0.919824	-3.09244	0.0587592
ORC1	0.259705	0.0139529	1.85534	0.112417	4.25995	6.41087
SDE2	0.0296218	0.652461	0.185445	0.835057	6.96517	0.204837
H3-3A	-0.0155964	0.775731	0.110289	0.902891	8.65519	0.0818885
ACBD3	-0.0285264	0.696523	0.157064	0.860715	6.19064	0.153569
MIXL1	-0.0770505	0.880062	0.0554867	0.955031	-0.981978	0.0229611
NVL	0.0360638	0.724898	0.139723	0.877117	4.31782	0.125004
CNIH4	0.0962025	0.311207	0.50695	0.649142	4.8155	1.04291
BMP8A	0.475882	0.700795	0.154409	0.86384	-3.15403	0.14903
OXCT2P1	-3.17952	0.380998	0.419077	0.661238	-4.48036	0.77872
HEYL	0.0468709	0.907055	0.0423662	0.968447	-0.342147	0.013746
PABPC4	0.252531	0.00212619	2.6724	0.0283174	5.70973	10.3025
RPS3AP7	4.07738	0.206974	0.684084	0.54219	-4.21619	1.62681
CDKN2AIPNLP1	0.383567	0.722142	0.141377	0.875391	-2.94743	0.12762
ECM1	-0.384319	0.000830296	3.08077	0.0136027	4.06335	12.3788
ENSA	0.0133104	0.815314	0.0886749	0.922721	8.12934	0.0550348
GOLPH3L	0.129447	0.0768272	1.11449	0.330826	6.27846	3.24032
MCL1	-0.0754463	0.151278	0.820223	0.472865	8.78819	2.11233
LINC02809	-0.578133	0.721778	0.141596	0.875391	-3.63763	0.127936
C1orf35	0.0589753	0.695508	0.157698	0.86012	2.81358	0.154654
MRPL55	0.0541081	0.787488	0.103756	0.909195	1.81307	0.073317
GJC2	-0.0204107	0.993188	0.00296861	0.996898	-4.21935	7.34744e-05
IBA57	0.00992151	0.965103	0.0154264	0.996898	1.33922	0.00193006
OBSCN-AS1	1.63073	0.291452	0.535434	0.626698	-3.41704	1.13191
TRIM11	-0.0264681	0.819371	0.0865192	0.924238	3.8299	0.0526004
TRIM17	-2.46698	0.110785	0.955518	0.40765	-3.34199	2.61727
PPIH	0.29991	0.00524786	2.28002	0.0561519	4.25157	8.3881
YBX1	0.127353	0.0119628	1.92217	0.101182	9.37994	6.71512
P3H1	-0.0326983	0.710688	0.148321	0.86959	5.18753	0.13889
STPG1	-0.0959879	0.433186	0.363326	0.697755	3.59737	0.622532
RCAN3	-0.286228	0.00096055	3.01748	0.0152441	5.43477	12.0515
NCMAP	-3.18054	0.383461	0.416279	0.661238	-4.47826	0.770651
ASH1L	-0.460749	6.59262e-06	5.18094	0.000254756	5.35538	24.3563
TXLNA	-0.0463471	0.561566	0.250599	0.774672	5.68426	0.340748
IQCC	0.153092	0.596623	0.2243	0.799471	0.658146	0.2831
MARCKSL1	0.269007	0.154373	0.811429	0.478139	2.01509	2.08019
TSSK3	-0.0176362	0.995463	0.00197468	0.996898	-4.47772	3.25948e-05
SLC16A4	-1.89545	0.269872	0.568842	0.609256	-3.63426	1.23935
LAMTOR5	0.114202	0.185379	0.73194	0.525143	5.30724	1.79454
YTHDF2	0.0282027	0.672157	0.172529	0.841968	6.8639	0.180843
MECR	-0.00936914	0.962631	0.01654	0.996898	1.92439	0.00221332
LINC01352	-0.0925024	0.904695	0.0434976	0.967397	-2.13435	0.0144564
HLX	0.789524	0.434971	0.36154	0.698305	-2.76472	0.617632
C1orf115	-0.54759	0.489036	0.310659	0.741507	-2.08662	0.484541
DARS2	-0.03778	0.651825	0.185869	0.834705	5.40397	0.205643
KRT18P57	-3.18054	0.383461	0.416279	0.661238	-4.47826	0.770651
INKA2	-0.706759	4.23619e-13	12.373	1.49272e-10	5.94995	84.5773
RAB7B	-0.823877	0.01988	1.70158	0.142372	0.134676	5.72136
TSTD1	0.142474	0.467421	0.330291	0.723308	1.83021	0.534787
USF1	-0.161571	0.117074	0.93154	0.418001	4.29488	2.52765
ARHGAP30	0.00474525	0.953723	0.0205776	0.995977	5.47915	0.00339569
NECTIN4	4.07955	0.223486	0.65075	0.5456	-4.21165	1.51242
KLHDC9	4.07955	0.223486	0.65075	0.5456	-4.21165	1.51242
PFDN2	0.16858	0.0863049	1.06396	0.352803	4.57812	3.0401
NIT1	-0.0210305	0.857273	0.0668808	0.9448	3.72361	0.0326216
DEDD	-0.0114451	0.897756	0.0468417	0.964366	5.06327	0.0166505
CTSE	-3.18054	0.383461	0.416279	0.661238	-4.47826	0.770651
COQ8A	0.045022	0.747525	0.126374	0.889502	3.02681	0.104572
AKIRIN1	-0.10419	0.0881701	1.05468	0.356515	7.61086	3.00357
NDUFS5	0.112312	0.0861374	1.06481	0.352519	7.40859	3.04343
HSPE1P8	-4.40246	0.154851	0.810086	0.478571	-4.1018	2.07516
LRIF1	-0.0780923	0.308572	0.510644	0.645489	5.90037	1.05443
DENND2D	-0.156594	0.102212	0.990497	0.388198	4.70673	2.75349
CHI3L2	-0.0216384	0.987666	0.0053901	0.996898	-3.48112	0.000240921
DRAM2	0.118023	0.204251	0.689835	0.54219	4.81888	1.64704
RPSAP17	-0.933962	0.18084	0.742706	0.518359	-1.75002	1.83271
PSMD8P1	0.532365	0.736342	0.13292	0.883857	-3.63691	0.114374
SHE	-0.0905661	0.729107	0.137209	0.879591	0.976077	0.121048
ARNT	-0.122511	0.0837437	1.07705	0.345892	6.59159	3.09172
PARP1	0.152911	0.0123472	1.90843	0.103549	7.77275	6.65236
NDUFS2	0.119296	0.0897768	1.04684	0.359696	6.6728	2.97279
OR10J2P	-3.18054	0.383461	0.416279	0.661238	-4.47826	0.770651
PRDX1	0.175111	0.00981558	2.00808	0.0880354	7.28242	7.11013
NASP	0.236035	0.000775595	3.11037	0.0129445	6.85006	12.5325
CCDC17	0.938404	0.519136	0.284719	0.76315	-3.47361	0.420342
GPBP1L1	-0.13854	0.0420158	1.37659	0.233246	6.9764	4.31545
RPS15AP10	-4.65336	0.12665	0.897396	0.429577	-3.99626	2.39879
RPL7AP16	-0.680266	0.463432	0.334014	0.719985	-2.51473	0.544457
TMEM69	0.0467672	0.625834	0.203541	0.820667	4.61979	0.240197
SLC39A1	0.0836684	0.220354	0.656879	0.5456	6.73927	1.53358
SERBP1	0.10495	0.0425633	1.37096	0.234814	8.98968	4.29179
MIER1	-0.0776186	0.321542	0.492762	0.660648	5.90289	0.998947
KIF17	-1.00891	0.285893	0.543796	0.620379	-2.55162	1.15913
UCHL5	0.120952	0.0765447	1.11608	0.330826	6.76954	3.2467
SMIM1	-0.0492538	0.773816	0.111362	0.90136	2.31595	0.0833328
RNF19B	-0.041244	0.714695	0.145879	0.871569	3.85836	0.13489
GMEB1	0.045951	0.618593	0.208595	0.815745	4.79792	0.25042
CC2D1B	-0.101158	0.353964	0.451041	0.661238	4.08676	0.872534
LRRC8B	-0.331331	2.24483e-07	6.64882	1.46761e-05	8.17941	34.0589
BTBD8	0.201426	0.310665	0.507708	0.648277	1.85465	1.04527
ZC3H11A	0.161299	0.676787	0.169548	0.845979	-0.192489	0.175459
CAP1	-0.152562	0.000644209	3.19097	0.0111516	10.648	12.9534
CDK11B	-0.0830415	0.410911	0.386252	0.68165	4.38146	0.685615
ACOT11	0.163353	0.500424	0.300662	0.751266	1.16635	0.459533
AKR1A1	0.0629746	0.491996	0.308038	0.744115	4.85688	0.477944
KCNT2	-0.267053	0.313018	0.504431	0.650909	0.917864	1.03507
CTSK	0.17926	0.606345	0.21728	0.806469	0.119955	0.268325
TRIM62	-0.0389489	0.873911	0.0585326	0.951785	1.24315	0.0253973
FAM133FP	3.16128	0.390636	0.408228	0.661238	-4.47717	0.747594
CTSS	0.0762317	0.563784	0.248887	0.776619	3.35405	0.336889
LIN9	0.256058	0.0191954	1.7168	0.138974	4.07904	5.78893
HNRNPCL2	1.52338	0.15775	0.802031	0.482884	-2.80177	2.04521
HNRNPCL4	1.10351	0.434494	0.362016	0.698305	-3.40524	0.618723
RBMXL1	0.194098	0.0279468	1.55367	0.178939	5.15036	5.07237
GBP1	2.3078	0.0833664	1.07901	0.345348	-3.03403	3.09646
PTGES3P1	0.121585	0.102317	0.990052	0.388383	6.20626	2.75177
GBP2	0.0495989	0.901428	0.0450689	0.966057	-0.257059	0.0154698
GBP7	-2.33075	0.539764	0.267796	0.76315	-4.63203	0.380345
GBP4	0.160004	0.145753	0.836384	0.461704	4.0445	2.17167
AHDC1	-0.199901	0.14335	0.843603	0.45659	3.10481	2.19828
FGR	-0.149779	0.266846	0.57374	0.606971	3.13251	1.25594
IFI6	-0.337668	0.0162689	1.78864	0.124212	3.04538	6.10996
IFI44L	-0.393143	0.265038	0.576692	0.604579	0.10499	1.26557
CYB561D1	-0.14793	0.167542	0.775876	0.498064	4.16509	1.95132
AMIGO1	-0.604555	0.330448	0.480897	0.661238	-1.51552	0.962564
RPL7P8	-5.05356	0.0769382	1.11386	0.330826	-3.80426	3.23876
GNAT2	2.122	0.0464705	1.33282	0.24713	-2.64017	4.1288
PTGS2	0.218238	0.129099	0.889077	0.431295	2.95049	2.36743
DDAH1	0.207985	0.371603	0.42992	0.661238	1.26692	0.810278
NOC2L	0.281016	0.00554123	2.25639	0.058508	4.5929	8.27546
HES4	-5.6241	0.0260946	1.58345	0.170788	-3.48158	5.20557
ISG15	0.140092	0.433625	0.362886	0.698122	2.10191	0.621338
MRPL37	0.196649	0.0168387	1.77369	0.126839	5.6226	6.04288
SSBP3-AS1	-0.42499	0.751512	0.124064	0.89112	-3.34662	0.101158
SERPINC1	-1.70971	0.333123	0.477396	0.661238	-3.71538	0.951407
COG2	0.115936	0.296222	0.528383	0.631183	4.11137	1.11021
C1orf198	-0.596804	3.52111e-10	9.45332	5.76409e-08	5.64227	56.031
IFI44	-0.112358	0.275191	0.560366	0.61458	4.30917	1.21252
TDRD10	-1.28979	0.36334	0.439687	0.661238	-3.33452	0.838548
EFCAB14	-0.238909	0.000108413	3.96492	0.00263923	8.05427	17.1565
PSEN2	-0.00960617	0.932768	0.0302266	0.984398	3.80951	0.00717658
DUSP12	-0.097345	0.564428	0.248391	0.777239	2.29515	0.335774
TRAF5	-0.965274	0.114419	0.9415	0.414566	-1.2387	2.56557
SNX25P1	4.07738	0.206974	0.684084	0.54219	-4.21619	1.62681
ARPC3P2	0.935183	0.514532	0.288587	0.76185	-3.48024	0.429708
SLC30A1	-0.367408	6.63375e-06	5.17824	0.000255399	6.07994	24.3395
FDPSP8	0.533374	0.742665	0.129207	0.887051	-3.63895	0.10875
ATF6	-0.0188342	0.782399	0.106572	0.906643	6.72526	0.0769643
RABGGTB	0.151006	0.0872765	1.0591	0.354945	5.11882	3.02097
MSH4	-4.09922	0.216377	0.664789	0.54219	-4.21381	1.56038
DENND1B	0.0125928	0.8865	0.0523212	0.958516	5.06112	0.0205454
FAM204BP	5.34886	0.0435666	1.36085	0.237792	-3.6283	4.25126
CRB1	0.543287	0.575296	0.240108	0.785268	-2.56447	0.31732
MPL	0.0256989	0.77065	0.113143	0.900355	5.11617	0.0857517
CDC20	0.150202	0.0481938	1.31701	0.25238	6.12886	4.06606
ELOVL1	0.13369	0.0903343	1.04415	0.361233	5.92098	2.96225
MED8	0.105682	0.301809	0.520267	0.6365	4.29204	1.0846
AMPD2	-0.254684	0.00329915	2.4816	0.0399308	5.45877	9.3615
ASPM	-0.152637	0.0384328	1.4153	0.220967	6.47905	4.47895
FCF1P7	0.894688	0.666553	0.176165	0.839399	-3.99688	0.187404
MIR4677	2.31254	0.544108	0.264314	0.76315	-4.63272	0.372231
AKT3	-0.0745557	0.322916	0.490911	0.661238	6.27991	0.993245
C1orf174	0.149504	0.0980623	1.0085	0.379437	5.09241	2.8232
IQGAP3	-0.115834	0.428413	0.368137	0.695798	3.00071	0.635628
NAXE	0.382627	9.12931e-05	4.03956	0.0022676	4.90807	17.5774
BCAN-AS1	0.469516	0.144482	0.840185	0.458751	0.447934	2.18567
BCAN	-0.744033	0.224966	0.647883	0.547343	-1.37394	1.50295
NES	0.224422	0.123192	0.909419	0.425229	2.92949	2.44392
CRABP2	-0.575974	0.716591	0.144729	0.872482	-3.6332	0.132973
METTL25B	0.0768009	0.54469	0.26385	0.76315	3.45374	0.371088
MRPL24	0.219816	0.0322694	1.49121	0.197667	4.42994	4.8028
PRCC	0.0974862	0.239051	0.621509	0.569614	5.48561	1.4139
CFL1P2	3.16128	0.390636	0.408228	0.661238	-4.47717	0.747594
RNF11	-0.164559	0.00316758	2.49927	0.0387604	8.8055	9.44788
C1orf159	0.00670513	0.9794	0.0090397	0.996898	0.988494	0.000672232
TTC39A	0.310276	0.511098	0.291496	0.75963	-0.743421	0.436965
MFSD14A	-0.0571648	0.346547	0.460238	0.661238	7.61021	0.900018
SASS6	0.251348	0.00832573	2.07958	0.0789221	4.78928	7.44209
DBT	-0.134685	0.0922661	1.03496	0.365792	5.71772	2.92628
RPL23AP90	3.16128	0.390636	0.408228	0.661238	-4.47717	0.747594
RTCA	0.0802737	0.316026	0.500277	0.65414	5.7174	1.02217
KHDRBS1	0.102498	0.0918338	1.037	0.365052	7.72485	2.93426
TMEM39B	0.00943427	0.942978	0.0254983	0.990277	3.20808	0.00515876
KPNA6	-0.0970433	0.191367	0.718133	0.533886	6.38641	1.74587
CCDC28B	-0.0625757	0.484769	0.314466	0.738069	4.98475	0.494165
LINC01160	-0.578133	0.721778	0.141596	0.875391	-3.63763	0.127936
DDX20	0.119356	0.168866	0.772457	0.499969	5.21864	1.93902
RPL5	0.315256	3.31045e-07	6.48011	2.04834e-05	8.72328	32.885
DIPK1A	0.0496721	0.901693	0.0449411	0.966092	-0.340593	0.0153862
SNORA66	-0.0213745	0.991557	0.00368253	0.996898	-3.99828	0.000112869
MTF2	0.002498	0.972991	0.0118913	0.996898	6.14006	0.00115584
SH2D5	-0.982347	0.520518	0.283564	0.76315	-3.47812	0.417562
MIR1256	3.15911	0.385515	0.413959	0.661238	-4.48174	0.764009
ECE1	-0.38287	5.72823e-08	7.24198	4.65195e-06	7.56812	38.3131
LRRIQ3	0.261234	0.465223	0.332339	0.721366	0.00121827	0.540112
CRYZ	0.0518346	0.597413	0.223725	0.799986	4.5412	0.28188
TYW3	0.187544	0.0312336	1.50538	0.193385	5.33904	4.86372
FPGT-TNNI3K	-2.04346	0.0879203	1.05591	0.356239	-2.93874	3.00598
OBSCN	-0.00935018	0.978143	0.00959755	0.996898	0.351489	0.000756814
H3C13	-5.05356	0.0769382	1.11386	0.330826	-3.80426	3.23876
H2AC20	-0.412067	0.391038	0.407781	0.661487	-0.765975	0.746368
H2AC21	-0.187545	0.874044	0.0584666	0.95183	-3.15691	0.02534
BOLA1	0.169671	0.448839	0.347909	0.708848	1.42137	0.581102
SV2A	0.0695526	0.417147	0.379711	0.686658	5.21673	0.667441
SF3B4	0.0587323	0.462532	0.334858	0.719495	5.73921	0.546683
FCGR1A	-2.34283	0.270073	0.568518	0.609512	-3.89358	1.23859
RPL34P6	-0.979184	0.499418	0.301536	0.750529	-3.47574	0.461524
KIF21B	0.0875563	0.620186	0.207478	0.816703	2.14309	0.248149
TMEM9	0.123633	0.177963	0.749671	0.514119	4.86307	1.85747
NEDD8P1	1.35772	0.233057	0.632537	0.56047	-2.89905	1.45053
SAMD13	0.508581	0.0740764	1.13032	0.32388	0.735425	3.30358
TMEM81	0.258982	0.37622	0.424558	0.661238	0.593488	0.79467
MTR	-0.191371	0.00538397	2.2689	0.0573132	6.86605	8.33504
SRP9	0.149125	0.00890971	2.05014	0.0827302	8.51032	7.30504
TMEM63A	-0.400884	9.75498e-08	7.01077	7.09112e-06	7.07436	36.6312
LEFTY1	-0.547813	0.00242321	2.61561	0.0313351	2.3328	10.0205
LEFTY2	0.539481	0.685451	0.164023	0.852961	-3.28056	0.165605
EPHX1	0.106198	0.350159	0.455734	0.661238	3.85458	0.886532
SRM	0.107445	0.292167	0.534369	0.626728	4.35342	1.12919
EXOSC10	0.00128852	0.988544	0.00500392	0.996898	5.06698	0.000207868
SYF2	-0.0114196	0.879559	0.0557348	0.954916	6.15019	0.0231554
RSRP1	0.00219056	0.980613	0.00850223	0.996898	4.92219	0.000595389
RHD	-0.425741	0.000520512	3.28357	0.00940177	3.74249	13.4408
TMEM50A	-0.114876	0.0522186	1.28217	0.264793	7.909	3.92155
MACO1	-0.108768	0.189371	0.722687	0.530436	5.44507	1.76189
TSEN15	0.195056	0.0387888	1.41129	0.222154	5.00052	4.46198
LRRC71	-1.31227	0.202006	0.694636	0.54219	-2.61999	1.66338
ADAMTSL4	-0.144946	0.792814	0.100829	0.911882	-1.19085	0.0696016
PTP4A2	-0.0441069	0.399054	0.398968	0.670249	8.88406	0.721325
ZFYVE9	0.0590247	0.898001	0.0467233	0.964508	-0.665084	0.0165705
TMCO4	-0.165068	0.424234	0.372395	0.692837	1.7485	0.64728
ANKRD65	-3.18054	0.383461	0.416279	0.661238	-4.47826	0.770651
SNAP47	0.297089	0.0242991	1.61441	0.162912	3.31232	5.3371
B4GALT2	0.118447	0.462411	0.334972	0.719467	2.48907	0.546982
OLFML2B	0.34752	0.296778	0.527568	0.631851	0.359281	1.10763
TTC24	-0.531042	0.541697	0.266243	0.76315	-2.40269	0.376648
DNASE2B	3.15911	0.385515	0.413959	0.661238	-4.48174	0.764009
OR2L3	2.30628	0.29674	0.527624	0.631851	-3.88761	1.10747
OR2M4	-3.18054	0.383461	0.416279	0.661238	-4.47826	0.770651
TNFRSF14	-0.0399872	0.682503	0.165895	0.850419	4.58152	0.168943
RBM15	0.0454232	0.675228	0.170549	0.844543	4.01134	0.177261
JMJD4	0.398639	0.198559	0.702111	0.54219	0.460573	1.68976
MTX1	0.318853	0.274552	0.561375	0.613767	0.594316	1.21578
ARL8A	-0.100728	0.290854	0.536325	0.626251	4.64745	1.13541
SNX27	-0.268379	0.0236539	1.6261	0.159768	4.07249	5.38832
MRPL9	0.258332	0.01489	1.8271	0.117215	4.41214	6.28316
OAZ3	-0.18174	0.586577	0.231675	0.793425	0.244841	0.298907
THEM5	1.91176	0.126835	0.896761	0.429761	-3.00226	2.3946
THEM4	-0.208644	0.063008	1.2006	0.29583	3.92164	3.5871
S100A10	-0.522979	9.74649e-06	5.01115	0.000354247	4.04695	23.3065
STIL	-0.123712	0.112279	0.949702	0.41051	5.94967	2.59681
NCDN	-0.059273	0.648643	0.187994	0.834275	3.30976	0.209698
TFAP2E	0.0949089	0.807021	0.0931154	0.918485	-0.230729	0.060193
HPDL	0.663553	0.001402	2.85325	0.0204976	1.8071	11.2117
SELENON	-0.231087	0.00151417	2.81982	0.0218136	6.56831	11.0424
NFASC	-1.13171	0.196814	0.705944	0.542079	-2.37627	1.703
SYPL2	3.16128	0.390636	0.408228	0.661238	-4.47717	0.747594
CCSAP	-0.0976317	0.135349	0.868544	0.441398	7.06953	2.29074
ACTA1	3.16128	0.390636	0.408228	0.661238	-4.47717	0.747594
ZFP69	-0.0241397	0.904285	0.0436947	0.967346	1.86355	0.0145817
ZNF684	0.104619	0.598384	0.22302	0.800552	1.75006	0.280385
DNAJC8P4	-2.46798	0.112587	0.948511	0.411008	-3.33997	2.59052
SNHG3	0.0145632	0.925179	0.0337743	0.979851	2.66817	0.00889329
SNORA73B	-0.209947	0.781202	0.107237	0.906193	-2.06752	0.0778364
PRDX3P2	-0.936929	0.645411	0.190164	0.833319	-3.99103	0.213773
TRNAU1AP	0.112041	0.345577	0.461455	0.661238	3.67866	0.903673
RAB42	-0.346768	0.628472	0.201714	0.822688	-1.88696	0.236541
CDK18	-0.224129	0.468494	0.329296	0.724002	0.507856	0.532203
RPL21P19	-0.214715	0.814073	0.0893369	0.922076	-2.56172	0.0557904
EFCAB14P1	-2.19839	0.0246835	1.60759	0.164682	-2.40801	5.3031
C1orf146	-3.18003	0.37399	0.427141	0.661238	-4.47931	0.802094
GLMN	0.210519	0.145749	0.836395	0.461704	2.92367	2.17171
RPAP2	0.0835294	0.447755	0.34896	0.708003	3.94859	0.5839
MNDA	0.152607	0.649066	0.187711	0.834275	0.311064	0.209156
HSD17B7P1	4.07738	0.206974	0.684084	0.54219	-4.21619	1.62681
TRIM58	-0.440801	3.92248e-11	10.4064	7.91732e-09	8.89389	64.6549
OR2W3	-0.452418	0.000285503	3.54439	0.00578553	3.82661	14.8363
OR2AJ1	-1.81728	0.107298	0.96941	0.399369	-2.84973	2.67066
CLK3P2	-0.736615	0.551655	0.258333	0.767613	-3.21535	0.358271
OR2X1P	-4.09922	0.216377	0.664789	0.54219	-4.21381	1.56038
ZSCAN20	0.122063	0.395381	0.402984	0.666331	2.89826	0.732707
OR2M1P	-4.0972	0.21373	0.670135	0.54219	-4.21799	1.57873
GABRD	-0.722824	0.381574	0.418421	0.661238	-2.1651	0.776899
ZBTB17	-0.160046	0.203666	0.691082	0.54219	3.44211	1.65137
HSPB7	4.07955	0.223486	0.65075	0.5456	-4.21165	1.51242
FAM131C	-4.09922	0.216377	0.664789	0.54219	-4.21381	1.56038
OR2T8	0.102801	0.550539	0.259212	0.766779	2.38061	0.360372
EFHD2	0.245097	0.079452	1.0999	0.335256	3.10386	3.18225
OR6F1	3.16128	0.390636	0.408228	0.661238	-4.47717	0.747594
OR14K1	-0.0204907	0.988422	0.00505756	0.996898	-3.47467	0.000212271
OR9H1P	-0.420836	0.754759	0.122192	0.892015	-3.34628	0.0984427
OR2T33	-0.268362	0.670367	0.173687	0.840702	-1.54428	0.182951
ZBTB8A	-0.695058	0.144677	0.839601	0.459211	-0.74058	2.18353
ZBTB8OS	0.0578277	0.592136	0.227579	0.796487	4.08037	0.290092
NRAS	-0.00440217	0.939159	0.0272607	0.987883	7.98819	0.00587428
RNY1P13	-0.866987	0.750973	0.124376	0.891017	-4.34388	0.101613
SIKE1	-0.102362	0.188027	0.725779	0.528183	5.96032	1.77279
CICP27	-0.867999	0.75206	0.123748	0.89112	-4.34178	0.100697
OR13G1	4.63488	0.122133	0.913167	0.42272	-3.99131	2.45809
OR1C1	-0.0204107	0.993188	0.00296861	0.996898	-4.21935	7.34744e-05
OR6N1	-4.0972	0.21373	0.670135	0.54219	-4.21799	1.57873
OR10Z1	-0.139885	0.816066	0.0882749	0.922864	-1.46432	0.05458
SPTA1	0.110065	0.107635	0.968045	0.400146	6.98186	2.66703
ZRANB2	0.114801	0.102903	0.987573	0.389199	6.69684	2.7422
MIR186	4.8453	0.0947089	1.02361	0.371019	-3.89951	2.88234
CERS2	-0.0679268	0.181335	0.741517	0.519279	9.08624	1.82848
ANXA9	-0.493552	3.20368e-05	4.49435	0.0009432	3.99331	20.2008
PRUNE1	-0.315428	3.97623e-07	6.40053	2.36865e-05	8.32961	32.3366
BNIPL	-0.72693	0.0459074	1.33812	0.245351	0.0498833	4.15411
C1orf56	0.433467	0.0530778	1.27509	0.267484	1.47651	3.89227
CDC42SE1	-0.0895718	0.140907	0.851068	0.451657	7.78675	2.22587
MLLT11	0.00557927	0.951618	0.0215373	0.994778	4.83438	0.00371206
IER5	-0.0687741	0.519036	0.284803	0.76315	4.14409	0.420708
SLC25A44	-0.0896587	0.29937	0.523791	0.63438	5.32963	1.0957
FH	0.201108	0.0111715	1.95189	0.0964513	5.90968	6.85128
KMO	0.630493	0.64791	0.188486	0.834275	-3.40594	0.21058
OPN3	1.41474	0.00520385	2.28368	0.055767	-0.638075	8.40584
CHML	0.245477	0.013521	1.86899	0.110279	4.54972	6.47282
ATAD3A	-0.0300782	0.830376	0.0807254	0.92975	2.97491	0.0462881
SSU72	0.111287	0.142064	0.847516	0.454247	6.14506	2.21273
MIB2	-0.112843	0.571198	0.243213	0.782607	1.79672	0.324204
BCL9	-0.256208	0.18368	0.735939	0.522894	1.87408	1.80869
RPL6P3	-0.0192565	0.99364	0.00277104	0.996898	-4.21273	6.40488e-05
EXO1	-0.022463	0.829582	0.0811408	0.929257	4.31074	0.0467295
CFL1P4	-0.0214234	0.992926	0.00308313	0.996898	-4.21727	7.92314e-05
WDR64	3.68882	0.286102	0.543479	0.620379	-4.34524	1.15801
DYNLT5	0.1722	0.135924	0.866703	0.442251	3.77715	2.28389
DNAI4	0.522869	0.261548	0.582448	0.600285	-0.720823	1.28441
SGIP1	0.762639	0.477849	0.32071	0.731444	-2.90238	0.510015
LBR	-0.274946	1.14316e-05	4.94189	0.00040306	7.95176	22.8825
DNAH14	0.489936	0.00280268	2.55243	0.0351434	2.63413	9.70862
DYRK3	-0.411808	0.00950191	2.02219	0.0861512	2.67064	7.17539
TNFSF18	5.34458	0.0438361	1.35817	0.238117	-3.63717	4.24
MAP10	0.211328	0.314234	0.502747	0.652505	1.61434	1.02984
FPGT	0.0247907	0.781572	0.107031	0.906275	4.96323	0.077566
ZNF124	0.345473	0.0121584	1.91513	0.102378	3.14152	6.68293
FAM72C	0.0441565	0.871266	0.0598493	0.950596	1.08602	0.0264839
LINC01772	1.87173	0.0771	1.11295	0.331248	-2.59084	3.23263
LDLRAD2	1.45105	0.442007	0.354571	0.704	-3.80827	0.598604
HSPG2	0.191252	0.445382	0.351267	0.706647	1.13605	0.590056
RPL21P29	0.894688	0.666553	0.176165	0.839399	-3.99688	0.187404
LINC00339	-0.0191996	0.984267	0.00688691	0.996898	-2.71588	0.000392057
CDC42-AS1	2.0024	0.159004	0.798592	0.484208	-3.22804	2.03192
AVPR1B	-1.54871	0.233329	0.632032	0.560733	-3.21406	1.44849
FAM72A	0.283306	0.0585433	1.23252	0.283783	2.81838	3.7173
SRGAP2	-0.145118	0.118508	0.926251	0.420192	5.00906	2.50758
IKBKE	0.0377943	0.860278	0.0653613	0.946308	1.52934	0.0312481
RASSF5	0.176655	0.239882	0.620002	0.57031	2.73695	1.40885
RPL7AP20	-0.0250849	0.980435	0.00858114	0.996898	-2.79851	0.000606356
EIF2D	0.148025	0.127919	0.893064	0.431295	4.61414	2.38239
CROCC	-0.331278	0.241714	0.616699	0.573395	0.809212	1.3978
VASH2	-0.226858	0.647228	0.188943	0.834275	-0.912531	0.211518
CYB5RL	0.155779	0.241074	0.617849	0.5724	3.18563	1.40164
ATXN7L2	-0.205836	0.492166	0.307888	0.744185	0.650273	0.477568
CENPL	-0.0847501	0.427129	0.369441	0.695429	4.16962	0.63919
ZNF496	0.258374	0.0352526	1.45281	0.208824	3.68444	4.63846
RABGAP1L	-0.169174	0.019982	1.69936	0.142611	6.42875	5.71149
UBE2U	-1.20708	0.309053	0.509966	0.646062	-2.99806	1.05201
CD101	2.31254	0.544108	0.264314	0.76315	-4.63272	0.372231
H3-7	-0.0214234	0.992926	0.00308313	0.996898	-4.21727	7.92314e-05
NPL	-0.0767066	0.345832	0.461135	0.661238	5.54859	0.90271
RCC1	0.196553	0.014918	1.82629	0.117263	5.72322	6.27949
HMGN3P1	0.896847	0.658777	0.181261	0.835431	-3.99238	0.196858
ADPRS	-0.00962065	0.951522	0.0215812	0.994778	2.54176	0.00372686
COL8A2	-4.65336	0.12665	0.897396	0.429577	-3.99626	2.39879
TRAPPC3	0.150518	0.0644192	1.19098	0.300893	5.59796	3.54804
MAP7D1	-0.0671932	0.493256	0.306928	0.74526	4.49774	0.47516
ZNF362	-0.180297	0.107998	0.966584	0.400926	4.09472	2.66142
S100A6	0.156839	0.0481487	1.31742	0.252356	5.8984	4.06775
S100A4	0.223446	0.000278286	3.55551	0.00567212	8.1263	14.8966
S100A3	1.06092	0.360309	0.443325	0.661238	-3.04955	0.849433
S100A2	0.168611	0.721713	0.141635	0.875391	-0.73998	0.128044
S100A16	-1.11356	0.0475352	1.32298	0.250586	-1.13158	4.09105
S100A1	1.10509	0.448835	0.347913	0.708848	-3.40405	0.580876
SNAPIN	0.0270968	0.783219	0.106117	0.907072	4.60987	0.07637
SH3D21	-0.810769	0.128828	0.889988	0.431295	-1.0431	2.37088
STK40	-0.245511	0.000824458	3.08383	0.0135177	6.91827	12.3947
LSM10	-0.0417363	0.726136	0.138982	0.877837	3.87164	0.123833
OSCP1	0.301907	0.722492	0.141167	0.875582	-2.33006	0.127296
MRPS15	0.24948	0.0146085	1.8354	0.11592	4.67274	6.32062
STX6	0.0181842	0.813901	0.0894282	0.922076	5.85414	0.0558963
MR1	0.0110455	0.894593	0.0483747	0.96266	5.48957	0.0177031
TMED5	-0.00292935	0.961144	0.0172116	0.996898	7.64084	0.00239317
CCDC18	-0.0581947	0.665075	0.177129	0.839215	3.17891	0.189265
TMEM269	-2.12454	0.0718178	1.14377	0.318252	-2.89017	3.35455
SVBP	-0.162929	0.281969	0.549798	0.619656	2.75046	1.17847
GORAB	-0.0469709	0.762208	0.117926	0.894886	2.67546	0.0923853
KDM1A	0.0532478	0.44593	0.350734	0.706838	6.53374	0.588631
LINC01527	-4.09922	0.216377	0.664789	0.54219	-4.21381	1.56038
SPRR2B	4.63704	0.134882	0.870047	0.44045	-3.98679	2.29636
CADM3	-3.17952	0.380998	0.419077	0.661238	-4.48036	0.77872
FCER1A	0.57464	4.35468e-13	12.361	1.5089e-10	7.30933	84.4466
IL22RA1	3.15911	0.385515	0.413959	0.661238	-4.48174	0.764009
LGR6	-0.0853143	0.862066	0.0644593	0.946833	-0.834314	0.030445
SIPA1L2	1.67463	0.110649	0.956054	0.407581	-2.71601	2.61998
SRSF4	-0.00925378	0.892814	0.0492388	0.961739	6.69879	0.0183091
PEAR1	-0.362176	7.20466e-07	6.14239	3.99426e-05	7.08739	30.5816
SMU1P1	0.014668	0.947572	0.0233878	0.992694	1.41721	0.00435986
KRT8P45	3.15911	0.385515	0.413959	0.661238	-4.48174	0.764009
ETV3L	-2.33075	0.539764	0.267796	0.76315	-4.63203	0.380345
ETV3	-0.0168407	0.845591	0.0728399	0.938559	5.29107	0.0382531
NUCKS1P1	1.72962	0.195924	0.707911	0.540652	-3.08598	1.70904
BTF3P9	0.555583	0.488848	0.310827	0.741448	-2.21542	0.484962
CSMD2	-5.05356	0.0769382	1.11386	0.330826	-3.80426	3.23876
PBXIP1	0.0274735	0.734016	0.134295	0.883266	5.71179	0.116525
PYGO2	-0.0653336	0.451426	0.345414	0.711373	5.27903	0.574474
PYGO2-AS1	-4.09771	0.203356	0.691744	0.54219	-4.21695	1.65337
SHC1	-0.0599425	0.419539	0.377228	0.689211	6.29734	0.660579
CKS1B	0.111285	0.204697	0.688888	0.54219	5.16536	1.64375
MIR4258	-0.0176362	0.995463	0.00197468	0.996898	-4.47772	3.25948e-05
FLAD1	-0.0976762	0.40872	0.388574	0.679653	3.70049	0.692097
ZBTB7B	-0.229038	0.00577004	2.23882	0.0604024	5.64048	8.19186
DCST2	-0.0187213	0.995221	0.00208044	0.996898	-4.48	3.61711e-05
DCST1	1.36081	0.595588	0.225054	0.798289	-4.21219	0.284618
ADAM15	0.249566	0.028919	1.53882	0.183413	3.92333	5.00802
MTMR11	0.656972	0.559505	0.252196	0.773304	-2.95658	0.344319
OTUD7B	-0.129603	0.210803	0.676123	0.54219	4.38867	1.59961
FAM72D	0.311161	0.0841597	1.0749	0.347021	2.13106	3.08321
ANKRD35	0.74695	0.0454464	1.3425	0.24389	0.0985726	4.17243
ITGA10	0.138221	0.91053	0.040706	0.970366	-3.16305	0.0127315
PEX11B	-0.0265131	0.792306	0.101107	0.911817	4.4149	0.0699513
LIX1L	-0.0922906	0.254331	0.594601	0.590615	5.65531	1.32438
ANKRD34A	-0.341946	0.361869	0.441449	0.661238	-0.103158	0.844111
POLR3GL	0.16124	0.0409527	1.38772	0.229119	5.87321	4.36234
TXNIP	-0.2684	1.87364e-06	5.72731	8.81289e-05	8.96046	27.8346
HJV	5.03877	0.083684	1.07736	0.345892	-3.79171	3.09366
RNVU1-6	-0.0204107	0.993188	0.00296861	0.996898	-4.21935	7.34744e-05
NBPF10	-0.876396	0.000178123	3.74928	0.00393537	1.48114	15.956
NUDT4P2	-0.0204107	0.993188	0.00296861	0.996898	-4.21935	7.34744e-05
BEND5	-1.49525	0.415137	0.381809	0.68503	-3.80354	0.672939
ROR1	4.07955	0.223486	0.65075	0.5456	-4.21165	1.51242
PFN1P1	0.139812	0.220185	0.657212	0.5456	4.07173	1.53472
RPL4P3	0.0755836	0.915045	0.0385575	0.973183	-1.77747	0.0114756
VAMP4	0.0645908	0.472124	0.325944	0.726802	4.97348	0.523532
RNVU1-15	-0.549929	0.800719	0.0965197	0.915724	-4.0976	0.0642495
CFAP74	1.74663	0.452666	0.344222	0.712048	-4.10104	0.57112
NOTCH2NLC	-0.208324	0.269538	0.56938	0.609256	1.99439	1.24174
RALGPS2-AS1	2.63767	0.0826872	1.08256	0.343676	-3.22453	3.11093
RALGPS2	-0.00836824	0.955639	0.0197063	0.996842	2.70276	0.00312015
PTPN2P1	0.575661	0.252805	0.597215	0.588326	-0.870804	1.33302
SNORA63	-3.18054	0.383461	0.416279	0.661238	-4.47826	0.770651
EIF4G3	-0.337938	5.90678e-09	8.22865	6.67402e-07	9.36515	45.8432
ITPKB	-0.346614	1.39811e-06	5.85446	6.79129e-05	7.07923	28.6664
S100A11	-0.192161	0.446036	0.35063	0.706866	1.11103	0.588353
NBPF15	0.205265	0.64072	0.193332	0.830615	-0.574335	0.220006
RNVU1-14	-1.89428	0.274232	0.561882	0.613627	-3.62777	1.21679
PIGV	-0.208764	0.263232	0.579662	0.602532	2.01867	1.27528
ZDHHC18	0.125652	0.459872	0.337363	0.717181	2.57455	0.553242
GPN2	-0.161672	0.179489	0.745962	0.516196	3.64761	1.84427
GPATCH3	0.314926	0.0193389	1.71357	0.139748	3.29689	5.77456
NUDC	0.140992	0.0654487	1.1841	0.303858	6.03466	3.52012
NR0B2	-0.866914	0.753314	0.123024	0.891409	-4.3395	0.099646
RPL12P13	-0.0182437	0.993903	0.00265603	0.996898	-4.21482	5.88579e-05
OSTCP2	-0.23795	0.768311	0.114463	0.898732	-2.24194	0.0875631
TENT5B	1.45434	0.434863	0.361648	0.698305	-3.79728	0.617668
CEP85	-0.00223061	0.98028	0.00864983	0.996898	5.03103	0.000616037
RPL17P9	3.16128	0.390636	0.408228	0.661238	-4.47717	0.747594
UBXN11	-0.419894	0.00165371	2.78154	0.0233406	3.32099	10.8492
PPP1R15B	0.0140046	0.825814	0.0831177	0.927803	7.18862	0.0488534
NDC1	0.109287	0.157634	0.802349	0.482725	5.88744	2.04712
CNR2	-0.0216384	0.987666	0.0053901	0.996898	-3.48112	0.000240921
BTBD6P1	1.45535	0.431842	0.364675	0.696985	-3.79934	0.625876
PNRC2	0.0921587	0.13605	0.866301	0.442296	7.53553	2.28239
SRSF10	0.105296	0.088088	1.05508	0.35639	7.60512	3.00516
GRHL3	2.31254	0.544108	0.264314	0.76315	-4.63272	0.372231
METTL13	0.0145019	0.868875	0.0610426	0.949463	5.10409	0.0274859
DNM3	-0.302323	7.61084e-08	7.11857	5.83872e-06	9.62404	37.4115
DNM3-IT1	-0.549929	0.800719	0.0965197	0.915724	-4.0976	0.0642495
PIGC	0.0123524	0.902372	0.0446142	0.966273	4.36538	0.0151733
C1orf105	-1.70921	0.334628	0.475438	0.661238	-3.7164	0.945455
EFCAB2	0.0782745	0.608076	0.216042	0.807531	2.70523	0.265747
MDM4	-0.0914073	0.43937	0.35717	0.702656	3.7079	0.60589
WDR47	0.0521795	0.549854	0.259753	0.766189	5.1641	0.361616
PYCR2	-0.140769	0.0257049	1.58998	0.16933	7.40752	5.23034
NRDC	-0.127019	0.0169095	1.77187	0.127142	8.87295	6.03472
FAF1	-0.0148847	0.848323	0.0714387	0.940291	5.78823	0.0368942
PRRC2C	-0.467109	2.12129e-07	6.6734	1.40005e-05	6.81608	34.2313
TARS2	0.109093	0.264696	0.577253	0.604131	4.55644	1.2674
TDRKH	-0.110758	0.31914	0.496018	0.657835	3.96983	1.00899
NBPF11	-0.575984	0.014795	1.82988	0.116904	1.35458	6.29572
NOTCH2	-0.218537	0.00405832	2.39165	0.0465375	6.63716	8.92451
PATJ	0.470711	0.332256	0.478527	0.661238	-0.784472	0.955326
NPPA	-1.4224	0.305455	0.515053	0.640808	-3.27378	1.06773
MAST2	-0.0896721	0.504349	0.297269	0.75477	3.20844	0.451139
SEMA4A	0.106485	0.494781	0.305587	0.746792	2.59788	0.471801
CCNL2	-0.078065	0.505954	0.295889	0.75597	3.78904	0.447738
ZNF644	-0.0783387	0.244487	0.611744	0.57793	6.86273	1.38125
CYP4A22	2.31362	0.545657	0.26308	0.76315	-4.63043	0.369366
KLHL17	0.501293	0.353321	0.45183	0.661238	-1.09472	0.874891
TRIM46	0.352644	0.620207	0.207463	0.816703	-1.8846	0.248121
MEF2D	-0.305585	1.36245e-05	4.86568	0.000472876	7.12235	22.4188
MUC1	0.184049	0.64955	0.187388	0.834275	-0.318081	0.208537
OPRD1	-0.0523727	0.866121	0.0624212	0.948268	0.397591	0.028664
CTBP2P8	2.42561	0.118791	0.925216	0.420605	-3.34144	2.50177
RPS7P4	-1.76764	0.169759	0.770168	0.501273	-3.10556	1.9296
GBP5	-0.384338	0.0666748	1.17604	0.306751	1.70847	3.4875
DIRAS3	4.63273	0.119707	0.921879	0.420605	-3.99581	2.49103
ELOA	-0.133319	0.0938902	1.02738	0.36918	5.777	2.89668
HMGCL	-0.100015	0.252836	0.597161	0.588326	5.12778	1.33284
FUCA1	0.273295	0.0163998	1.78516	0.124623	4.12412	6.09433
ALDH9A1	0.08779	0.265796	0.575451	0.605485	5.89589	1.26152
OR2B11	3.0117	0.118816	0.925126	0.420605	-3.56388	2.50275
H2BC18	0.743723	0.0932047	1.03056	0.36769	-0.540187	2.90912
H2AC19	-4.65487	0.115842	0.936133	0.416591	-3.99314	2.54525
DCAF6	-0.0549794	0.423512	0.373134	0.692257	6.67491	0.649309
H2AC18	-0.838244	0.52664	0.278486	0.76315	-3.3426	0.40542
H2BC21	-0.435508	4.30722e-05	4.3658	0.00121337	4.47202	19.4489
H4C14	3.15911	0.385515	0.413959	0.661238	-4.48174	0.764009
TRMT13	-0.122374	0.298644	0.524846	0.633487	3.70697	1.09903
SEC16B	3.15911	0.385515	0.413959	0.661238	-4.48174	0.764009
IL19	2.31254	0.544108	0.264314	0.76315	-4.63272	0.372231
OR2C3	-0.30142	0.53642	0.270495	0.76315	-0.853478	0.386612
HNRNPA3P14	-4.65336	0.12665	0.897396	0.429577	-3.99626	2.39879
ARID3BP1	-0.821975	0.000800258	3.09677	0.0132253	1.3071	12.4619
CLCNKB	-0.511545	0.345199	0.46193	0.661238	-1.11525	0.905107
KCNQ4	-0.361316	0.0497426	1.30327	0.256827	2.10623	4.00896
CITED4	-0.518993	0.44455	0.352079	0.706332	-1.74867	0.592234
SLFNL1-AS1	-0.552601	0.802591	0.0955057	0.916504	-4.10108	0.0630222
SLFNL1	-5.37134	0.0492224	1.30784	0.255878	-3.62473	4.02992
PHLDA3	0.941333	0.0429365	1.36717	0.235528	-0.636846	4.27591
CSRP1	-0.0685583	0.285222	0.544817	0.620379	7.35592	1.16251
IPO9	-0.0400372	0.593833	0.226336	0.797415	6.06114	0.287434
MIR6739	-2.33126	0.5405	0.267205	0.76315	-4.63098	0.378962
SHISA4	-1.39588	0.226501	0.64493	0.549839	-2.88683	1.49241
NUDT17	-0.386891	0.31443	0.502476	0.652786	-0.116135	1.029
PIAS3	-0.182251	0.108406	0.964946	0.401884	3.90944	2.65514
RBM8A	-0.0239099	0.749126	0.125445	0.890873	6.0423	0.103203
CAPZA1	-0.0326839	0.521808	0.282489	0.76315	9.01854	0.415134
RHOC	0.00398016	0.952468	0.0211496	0.995055	6.85462	0.00358264
NUTF2P4	3.16128	0.390636	0.408228	0.661238	-4.47717	0.747594
MOV10	-0.00560219	0.949224	0.0226314	0.993347	5.07817	0.00408909
RNVU1-19	3.68882	0.286102	0.543479	0.620379	-4.34524	1.15801
TAF12	0.0749486	0.50487	0.29682	0.755148	3.91631	0.450031
TAF13	0.0160959	0.839231	0.0761185	0.935378	5.82861	0.0415146
EPRS1	0.0380312	0.533185	0.273122	0.76315	7.57122	0.392804
BPNT1	0.106336	0.294922	0.530294	0.629285	4.52814	1.11626
IARS2	0.123416	0.0661741	1.17931	0.305525	6.91905	3.50074
MIR194-1	-3.18054	0.383461	0.416279	0.661238	-4.47826	0.770651
RPS15AP12	0.421085	0.55274	0.257479	0.768145	-1.89478	0.356401
RAB3GAP2	-0.230316	0.00119966	2.92094	0.0180803	6.90374	11.5562
SNX2P1	4.07523	0.21745	0.662641	0.54219	-4.22071	1.55301
MORF4L1P1	0.0778993	0.178417	0.748565	0.514463	7.99249	1.85353
CDC42BPA	-0.429827	1.55287e-07	6.80886	1.06198e-05	6.68624	35.1872
HSD17B7	-0.00491022	0.963585	0.01611	0.996898	4.04317	0.00210172
MACF1	-0.593874	9.39256e-11	10.0272	1.71291e-08	7.22301	61.1476
PIK3R3	-0.0829525	0.527294	0.277947	0.76315	3.29402	0.404257
LURAP1	3.16128	0.390636	0.408228	0.661238	-4.47717	0.747594
RAD54L	0.0686202	0.624507	0.204463	0.819459	3.02817	0.242051
POMGNT1	0.117753	0.278992	0.554408	0.618231	4.09382	1.1933
BLZF1	-0.0809365	0.284908	0.545296	0.620379	6.00323	1.16404
CCDC181	-0.102978	0.906422	0.0426696	0.968023	-2.43468	0.0139347
SLC19A2	0.234059	0.129177	0.888814	0.431295	2.71128	2.36645
F5	0.686597	0.340085	0.468413	0.661238	-1.88256	0.924647
STUM	-0.407239	2.88101e-05	4.54045	0.000859343	5.19577	20.4724
FCGR2C	0.0351004	0.959205	0.0180887	0.996898	-1.76693	0.00263827
GON4L	-0.2482	0.0066995	2.17396	0.0673331	5.15491	7.88476
RNVU1-4	-3.18054	0.383461	0.416279	0.661238	-4.47826	0.770651
U1	3.15911	0.385515	0.413959	0.661238	-4.48174	0.764009
PPCS	0.0798575	0.275109	0.560496	0.614549	6.2606	1.21294
TMSB4XP1	0.110027	0.639891	0.193894	0.830615	1.23719	0.221101
PPIAL4C	4.07738	0.206974	0.684084	0.54219	-4.21619	1.62681
CSDE1	0.0487497	0.315863	0.500502	0.653872	9.50625	1.02287
KLHL21	-0.262226	0.0254126	1.59495	0.168003	3.78664	5.25202
PHF13	0.036643	0.693215	0.159132	0.858262	4.79538	0.15712
KLHL12	0.0245499	0.749285	0.125353	0.890914	5.86613	0.103067
HNRNPA1P59	1.45535	0.431842	0.364675	0.696985	-3.79934	0.625876
ADIPOR1	-0.0840949	0.227652	0.642728	0.551747	6.64502	1.48543
CYB5R1	-0.0492908	0.591947	0.227717	0.796438	4.92378	0.290388
TMEM183A	0.0202052	0.808849	0.0921326	0.919671	5.47075	0.0590348
MYBPH	3.15911	0.385515	0.413959	0.661238	-4.48174	0.764009
CHI3L1	0.232662	0.82634	0.0828412	0.927815	-2.89293	0.0485506
UBR4	-0.560315	3.7159e-09	8.42994	4.48015e-07	7.0602	47.4519
AKR7L	1.35973	0.585622	0.232382	0.792542	-4.21446	0.300347
MRTO4	0.203698	0.0670133	1.17384	0.307755	3.96689	3.47861
AKR7A3	0.534516	0.728171	0.137767	0.879184	-3.63248	0.121877
SLC66A1	-0.185983	0.187218	0.727652	0.52724	2.97924	1.77939
COX7CP2	-1.57341	0.115427	0.937691	0.416591	-2.6289	2.55014
RABIF	0.0896424	0.39584	0.40248	0.666844	4.13989	0.731275
NPM1P40	3.15911	0.385515	0.413959	0.661238	-4.48174	0.764009
PPFIA4	-1.94639	0.0355146	1.44959	0.209461	-2.2516	4.6228
SETDB1	-0.0308961	0.752046	0.123756	0.89112	4.60637	0.100731
DNAJC11	-0.0134337	0.887894	0.0516389	0.959088	4.65518	0.0200405
PRDM2	-0.221209	0.0164055	1.78501	0.124623	5.5095	6.09365
RHCE	0.0115791	0.963038	0.0163564	0.996898	1.05131	0.00216533
EMC1	0.1089	0.202917	0.692683	0.54219	5.25446	1.65693
C1orf50	-0.177421	0.178343	0.748743	0.514463	3.24956	1.85417
TAL1	-0.202549	7.68682e-05	4.11425	0.00195844	9.67972	18.0012
LENEP	3.15911	0.385515	0.413959	0.661238	-4.48174	0.764009
ARPC5	-0.0910542	0.0661156	1.1797	0.305474	9.47469	3.5023
SMG7	-0.210146	0.00355099	2.44965	0.0420416	6.77678	9.2058
CLCC1	0.0141313	0.86814	0.0614104	0.949228	5.5179	0.0277981
PRKCZ	0.463021	0.471325	0.32668	0.726233	-1.62	0.525439
IPP	-0.138145	0.321764	0.492463	0.660649	2.99081	0.998024
PDE4B	-1.93531	0.0111016	1.95462	0.0960472	-1.75534	6.86241
TMOD4	-0.824098	0.292413	0.534004	0.626728	-2.10113	1.12802
SMAP2	-0.219025	0.00297346	2.52674	0.0368844	6.4434	9.58243
HP1BP3	3.22063e-05	0.999569	0.000187309	0.999761	7.69532	2.94487e-07
EXO5	0.119337	0.438668	0.357864	0.702017	2.68186	0.607761
PIK3C2B	-1.00898	0.143032	0.844568	0.456078	-1.70407	2.20186
VPS72	0.230056	0.0123187	1.90943	0.103394	5.04985	6.65694
SEMA6C	-0.029537	0.834692	0.0784738	0.932419	2.9837	0.0439276
OVGP1	0.0669747	0.907235	0.0422803	0.968447	-1.27422	0.0136927
UBE2FP3	-0.372343	0.765743	0.115917	0.896739	-3.20845	0.08956
WDR77	0.190985	0.0368235	1.43387	0.214864	5.00772	4.55781
ATP5PB	0.190664	0.00283788	2.54701	0.0354564	7.50005	9.68197
C1orf162	0.130752	0.721399	0.141825	0.875391	-0.0840555	0.128346
TMIGD3	-0.636618	0.341117	0.467096	0.661238	-1.69077	0.920668
ADORA3	-0.0186638	0.991471	0.00371998	0.996898	-3.79593	0.000115172
RAP1A	-0.0330718	0.575543	0.239923	0.785372	7.8636	0.31692
ATP1B1	0.201472	0.0275779	1.55944	0.17751	4.99573	5.09741
SELENOF	0.117835	0.0458173	1.33897	0.245184	7.95343	4.15767
HS2ST1	-0.0481549	0.444262	0.35236	0.706133	7.48674	0.59298
LINC01140	-5.36734	0.0421666	1.37503	0.233709	-3.63294	4.31115
HOOK1	0.604729	0.0215429	1.6667	0.150244	0.976133	5.56697
CYP2J2	3.15911	0.385515	0.413959	0.661238	-4.48174	0.764009
H2AC25	0.351408	0.225224	0.647386	0.547842	0.689231	1.50124
H2BC26	-0.251334	0.676416	0.169786	0.845723	-1.43302	0.175888
RNF187	-0.0176931	0.831274	0.0802557	0.930356	5.84189	0.0457914
AGTRAP	0.0575474	0.703176	0.152936	0.864878	2.73005	0.146569
MTHFR	-0.378447	2.55059e-06	5.59336	0.000112345	6.22712	26.9675
FAM177B	-0.524815	0.547891	0.261305	0.764731	-2.39825	0.36519
SLC44A5	-0.0194847	0.98893	0.00483445	0.996898	-3.47671	0.000194054
FAM229A	0.239186	0.729135	0.137192	0.879591	-1.82898	0.121023
THAP3	-0.074628	0.686437	0.1634	0.853479	2.13508	0.164544
S100A5	-0.936929	0.645411	0.190164	0.833319	-3.99103	0.213773
FCGR2B	-0.171555	0.885868	0.0526308	0.958147	-3.05856	0.0207742
PPM1J	0.25302	0.486853	0.312602	0.739835	0.00190757	0.489446
TCHH	0.0366139	0.820211	0.0860742	0.92489	2.56868	0.0521036
PMF1	0.323129	0.105819	0.975437	0.395921	1.89369	2.69544
NFYC	-0.101133	0.223831	0.65008	0.545803	5.44625	1.51041
SPOCD1	-0.956188	0.000517883	3.28577	0.00937873	0.96444	13.4524
MOB3C	-0.399555	2.89015e-08	7.53908	2.64697e-06	7.33638	40.5197
SRSF11	0.0489169	0.433956	0.362555	0.698192	7.36481	0.62044
LINC03108	-3.17952	0.380998	0.419077	0.661238	-4.48036	0.77872
LNCATV	0.828362	0.761642	0.118249	0.894886	-4.34456	0.0928216
CTXND2	-0.0192565	0.99364	0.00277104	0.996898	-4.21273	6.40488e-05
ACO2P2	0.895701	0.664467	0.177526	0.838703	-3.99895	0.189912
GPR137B	0.0188855	0.880943	0.0550524	0.955428	3.37905	0.0226225
ERO1B	-0.0316622	0.728652	0.13748	0.879591	4.924	0.121472
MTARC2	-0.364421	0.714052	0.14627	0.871165	-2.76388	0.13552
MTARC1	0.182883	0.637796	0.195318	0.829462	-0.210118	0.223886
ATPAF1	-0.0723186	0.341036	0.4672	0.661238	6.04252	0.920969
SCMH1	0.208972	0.17663	0.752935	0.512154	2.64204	1.86911
SRGAP2B	-0.192794	0.256012	0.59174	0.593166	2.37058	1.31494
RGS16	-0.0453008	0.719996	0.14267	0.874639	3.47083	0.1297
LINC01686	-0.271624	0.298099	0.525639	0.632691	0.96591	1.10154
RGS8	0.134597	0.82646	0.0827782	0.927815	-1.49324	0.0484862
SARS1	0.0708035	0.301268	0.521048	0.635809	6.67748	1.08706
CELSR2	-0.603014	0.000534863	3.27176	0.00957536	2.5181	13.3784
PSRC1	-0.378278	4.56801e-06	5.34027	0.000186947	6.12782	25.3547
MYBPHL	-0.405202	0.627193	0.202599	0.821842	-2.30973	0.238307
SORT1	-0.323727	4.09858e-08	7.38737	3.56525e-06	9.08859	39.3865
PSMA5	0.195076	0.00455591	2.34142	0.0511314	6.96804	8.68233
ZBTB37	-0.323272	0.00566736	2.24662	0.0595976	3.97463	8.22894
UAP1	0.324108	0.00166333	2.77902	0.023444	4.45506	10.8365
PYHIN1	-0.867493	0.747256	0.126531	0.889417	-4.34283	0.10478
IFI16	0.10103	0.158689	0.799452	0.483817	6.4995	2.03659
RAD1P2	-2.33126	0.5405	0.267205	0.76315	-4.63098	0.378962
AK2	0.111	0.0690704	1.16071	0.313601	7.63117	3.42561
C1QA	3.16128	0.390636	0.408228	0.661238	-4.47717	0.747594
C1QC	3.15911	0.385515	0.413959	0.661238	-4.48174	0.764009
C1QB	4.07738	0.206974	0.684084	0.54219	-4.21619	1.62681
CD46	-0.096335	0.0888531	1.05133	0.358156	8.21241	2.99041
G0S2	3.15911	0.385515	0.413959	0.661238	-4.48174	0.764009
HSD11B1	-4.65336	0.12665	0.897396	0.429577	-3.99626	2.39879
TRAF3IP3	1.08691	0.0442876	1.35372	0.239714	-1.00042	4.21949
C1orf74	-0.166492	0.445069	0.351573	0.706388	1.5044	0.590873
IRF6	0.58048	0.284034	0.54663	0.620379	-1.09827	1.16832
UTP25	0.0880548	0.488929	0.310755	0.741471	3.34281	0.48478
RIMKLA	-0.639132	0.000853862	3.06861	0.0138903	2.23408	12.3158
ZMYND12	0.0938686	0.6204	0.207328	0.816906	1.92182	0.247844
YARS1	0.130079	0.0361491	1.4419	0.212299	7.5132	4.59197
DCAF8	0.00579322	0.93737	0.0280891	0.98673	6.14134	0.00622572
RPSAP18	2.85329	0.00908924	2.04147	0.083865	-2.38051	7.25344
PEX19	0.0901179	0.233541	0.631637	0.560927	6.00893	1.44794
SLAMF6	-0.217254	0.0447276	1.34942	0.241341	4.15532	4.2014
CD84	-0.249892	1.12801e-05	4.94769	0.000399512	10.3009	22.9179
COPA	-0.196539	0.00167526	2.77592	0.0235011	8.13152	10.8209
INAVA	-4.09922	0.216377	0.664789	0.54219	-4.21381	1.56038
PFN1P8	-3.18054	0.383461	0.416279	0.661238	-4.47826	0.770651
SSBL4P	0.241046	0.7525	0.123494	0.891305	-2.09718	0.10035
PRKAB2	-0.200792	0.014037	1.85273	0.112981	5.68181	6.39904
RNVU1-27	-1.89645	0.267599	0.572516	0.60709	-3.63222	1.25129
NUDT4B	0.53566	0.738525	0.131635	0.884698	-3.62598	0.112415
SLC25A34	-0.78878	0.610301	0.214456	0.809516	-3.54905	0.262361
NBPF2P	0.268167	0.381518	0.418485	0.661238	0.442498	0.777091
HS6ST1P1	1.02624	0.119278	0.92344	0.420605	-1.57215	2.49698
NBPF3	-0.192641	0.037707	1.42358	0.218304	4.97487	4.51407
RAP1GAP	-0.335407	0.584237	0.233411	0.791186	-1.47036	0.302672
USP48	0.0625905	0.390596	0.408272	0.661238	6.44256	0.747767
CCDC30	0.023734	0.937852	0.0278655	0.987138	0.463938	0.00612994
MATN1	1.20217	0.530574	0.275254	0.76315	-3.89593	0.397658
SFPQ	0.132937	0.014339	1.84348	0.114518	8.73681	6.35719
PPIE	0.0647268	0.407192	0.390201	0.678273	5.77902	0.696649
BMP8B	-0.303996	0.0191644	1.71751	0.138922	3.37951	5.79206
OXCT2	0.54957	0.618656	0.208551	0.815745	-2.99148	0.2503
TRIT1	0.185693	0.120943	0.917419	0.422589	3.61941	2.47413
MFSD2A	0.300914	0.116935	0.932056	0.417998	1.91479	2.52961
DNAI3	-4.0972	0.21373	0.670135	0.54219	-4.21799	1.57873
MCOLN3	3.15911	0.385515	0.413959	0.661238	-4.48174	0.764009
SYDE2	-0.0243288	0.897546	0.0469431	0.964241	1.99761	0.0167193
AQP10	-0.76948	3.41546e-10	9.46655	5.68059e-08	4.41008	56.1464
ATP8B2	-0.150307	0.0338034	1.47104	0.203408	6.66559	4.71635
RUSC1	-0.0129375	0.925348	0.0336951	0.97993	3.0969	0.00885307
ARHGEF2	0.0357519	0.598345	0.223048	0.800552	6.75157	0.280446
C1orf226	0.134141	0.286108	0.54347	0.620379	3.42273	1.1582
UHMK1	-0.112237	0.0419687	1.37707	0.233234	8.87135	4.3175
DDR2	-1.29212	0.357377	0.446874	0.661238	-3.34733	0.859772
RASAL2	-0.238695	0.00179742	2.74535	0.024846	6.83389	10.6673
C1orf220	2.70586	0.177414	0.751012	0.513187	-3.70909	1.86175
SLC30A10	5.35315	0.0531055	1.27486	0.267484	-3.61938	3.89303
ENAH	0.0980632	0.607105	0.216736	0.80686	1.97077	0.267191
GFI1	-0.230035	0.511381	0.291256	0.75978	0.0529783	0.436378
UQCRHL	0.0975881	0.164486	0.783871	0.49407	6.89067	1.98015
COX20	0.289519	0.80269	0.0954519	0.916511	-3.10608	0.0629759
IL12RB2	1.72951	0.185761	0.731045	0.525439	-3.09434	1.79031
IL10	4.63058	0.129803	0.886714	0.431295	-4.0003	2.3586
CFH	0.421441	0.0182787	1.73805	0.134661	2.21746	5.88356
KIF1B	-0.131621	0.284692	0.545625	0.620379	3.56217	1.16509
CTPS1	0.155934	0.0535921	1.2709	0.26893	5.67196	3.87499
AGT	0.281327	0.864483	0.0632436	0.947612	-3.7184	0.0293661
EIF3I	0.207338	0.00543686	2.26465	0.0577875	6.42665	8.3148
CFAP141	-4.65638	0.128794	0.890103	0.431295	-3.99003	2.37142
C1orf43	0.0787853	0.184946	0.732955	0.524654	7.80958	1.79813
BSDC1	-0.263786	0.00273946	2.56233	0.034544	5.31332	9.75739
GAPDHP20	-3.18054	0.383461	0.416279	0.661238	-4.47826	0.770651
RPL5P4	0.466075	0.199206	0.700699	0.54219	0.0370631	1.68483
LAMTOR2	0.0676807	0.473472	0.324706	0.727745	4.74443	0.52034
ARHGEF16	0.937265	0.526203	0.278847	0.76315	-3.48007	0.406247
TPRG1L	-0.263549	0.00485715	2.31362	0.0534004	5.02436	8.54885
WRAP73	0.157249	0.374663	0.426359	0.661238	2.17301	0.799903
MEGF6	-1.21527	0.303725	0.51752	0.638596	-2.9946	1.07565
RSBN1	-0.0664441	0.381605	0.418386	0.661238	5.96681	0.776804
PTPN22	0.00707144	0.952338	0.0212091	0.995055	3.75637	0.00360237
BCL2L15	2.91839	0.0419956	1.3768	0.233246	-3.04449	4.31194
HIPK1	-0.135245	0.0258268	1.58793	0.16981	8.02455	5.22138
DCLRE1B	0.0329991	0.73778	0.132073	0.884315	4.6295	0.113122
C1orf141	-3.71172	0.284952	0.545229	0.620379	-4.34005	1.16357
LDHAP2	0.680059	0.418719	0.378077	0.688319	-2.31903	0.662917
HNRNPCL1	1.15069	0.0707469	1.15029	0.317593	-1.43133	3.38378
LYST	-0.52173	7.67396e-09	8.11498	8.26641e-07	6.4616	44.9459
MYSM1	-0.213485	0.0230758	1.63684	0.157183	4.91722	5.4355
FBXO44	0.170824	0.851434	0.0698488	0.941633	-2.55337	0.0353775
FBXO6	1.52655	0.158917	0.798828	0.484159	-2.7954	2.03358
DRAXIN	-0.0216384	0.987666	0.0053901	0.996898	-3.48112	0.000240921
RPF1	0.230369	0.00630239	2.20049	0.0643234	5.49362	8.01012
GNG5	0.0592736	0.456585	0.340478	0.714735	5.93982	0.56143
CTBS	0.0250355	0.753346	0.123006	0.891409	5.72965	0.0996411
LINC01555	-0.0182437	0.993903	0.00265603	0.996898	-4.21482	5.88579e-05
SSX2IP	-0.142647	0.0066697	2.17589	0.0672468	8.98806	7.89389
FAM72B	0.192859	0.117881	0.928558	0.419229	3.50212	2.51633
ZBED6	-0.420355	0.459718	0.337509	0.717102	-1.19193	0.553628
SLC2A1	-0.260682	0.00432384	2.36413	0.0491216	5.23642	8.79164
KCNA3	-0.765411	1.28664e-19	18.8905	2.2291e-16	8.305	176.757
ZC3H11B	0.00274231	0.990075	0.0043319	0.996898	1.5116	0.000156023
NCF2	0.668743	0.212621	0.672393	0.54219	-1.09626	1.58678
ALG6	0.285223	0.0171584	1.76552	0.128549	3.77498	6.0063
MSTO1	0.557968	0.000834	3.07883	0.0136527	2.60357	12.3688
CAPN2	-0.393032	2.40482e-05	4.61892	0.000746212	5.193	20.9372
PHB1P11	1.45751	0.446817	0.34987	0.707112	-3.79486	0.586034
ACTBP11	-0.262124	0.527339	0.27791	0.76315	-0.421073	0.40417
TP53BP2	-0.102434	0.20884	0.680186	0.54219	5.58154	1.61363
RGS13	-5.62311	0.0300659	1.52193	0.188388	-3.48361	4.93841
RGS2	0.201373	0.660123	0.180375	0.836419	-0.645129	0.195291
HAX1	0.169742	0.0456315	1.34074	0.244442	5.48498	4.16505
GLMP	-0.142023	0.276106	0.558924	0.615516	3.26636	1.20786
CRYBG2	-1.89846	0.285349	0.544624	0.620379	-3.62812	1.1613
TTC13	0.117647	0.44743	0.349275	0.707651	2.61135	0.584739
ARV1	0.109474	0.282688	0.548692	0.620161	4.32134	1.17492
TMEM234	-0.338853	0.213785	0.670023	0.54219	0.824794	1.57861
GADD45A	-0.0766005	0.251743	0.599042	0.587137	7.06272	1.33906
GNG12	-0.81184	0.0401135	1.39671	0.225822	-0.177808	4.40032
WLS	1.59877	0.146828	0.833192	0.463701	-2.76852	2.15911
ESRRG	-0.0232481	0.977694	0.00979692	0.996898	-2.34429	0.000788228
CHRNB2	1.45004	0.4449	0.351737	0.706332	-3.80621	0.591016
KCNN3	-1.05948	0.00135437	2.86826	0.0199274	0.4805	11.2879
S100A9	0.808352	0.396821	0.401405	0.667955	-2.63325	0.728176
LAPTM4BP1	-0.0218427	0.980104	0.00872771	0.996898	-2.48126	0.000627063
S100A8	0.733999	0.302729	0.518946	0.637858	-1.8577	1.08046
NBPF8	-0.391656	0.315726	0.500689	0.65378	-0.110993	1.02345
RPS27AP5	0.276439	0.0162544	1.78903	0.124147	3.96205	6.1117
SDF4	0.147571	0.0535861	1.27095	0.26893	6.16264	3.87519
B3GALT6	0.277325	0.017266	1.76281	0.12908	3.89446	5.99414
C1QTNF12	0.747151	0.626996	0.202735	0.821635	-3.55342	0.238495
UBE2J2	0.112567	0.241747	0.616638	0.573407	4.74306	1.39759
SCNN1D	5.03232	0.0717114	1.14441	0.318217	-3.80515	3.36088
PLEKHO1	-0.603699	1.21729e-11	10.9146	2.87584e-09	6.43784	69.5182
ANP32E	0.134281	0.0192758	1.71499	0.139389	8.25681	5.78086
RNU2-17P	0.830022	0.764343	0.116712	0.895729	-4.33896	0.0906642
CA14	-0.496566	0.365871	0.436672	0.661238	-1.0941	0.830052
APH1A	0.0611643	0.397657	0.400491	0.668821	6.32759	0.725636
C1orf54	0.124782	0.912324	0.0398508	0.971509	-3.04366	0.0122242
CIART	-2.47807	0.000208072	3.68179	0.004455	-1.14537	15.5812
MRPS21	0.342656	0.00102278	2.99022	0.0160238	4.63659	11.9112
PRPF3	-0.0212923	0.823791	0.0841829	0.926815	4.62653	0.0500142
ACAP3	-0.0595555	0.740994	0.130185	0.886253	2.07487	0.11026
INTS11	0.238268	0.0325364	1.48763	0.19871	4.03589	4.78744
CPTP	-0.0277985	0.85596	0.0675466	0.944454	2.64837	0.0332315
TAS1R3	-5.9415	0.0116688	1.93297	0.0995466	-3.27689	6.77133
DVL1	0.0586281	0.705354	0.151593	0.866481	2.58648	0.144318
MXRA8	-1.18253	0.017175	1.7651	0.128609	-0.739567	6.00455
AURKAIP1	0.231248	0.0484354	1.31484	0.253199	3.85411	4.05702
TMEM222	0.0163459	0.890195	0.050515	0.960313	3.67805	0.019221
RNU6-48P	-2.33075	0.539764	0.267796	0.76315	-4.63203	0.380345
ACTG1P20	-0.198067	0.784637	0.105331	0.907819	-1.97085	0.0753493
SYTL1	0.888116	0.092199	1.03527	0.365665	-0.994604	2.92756
MAP3K6	0.0110823	0.969945	0.0132528	0.996898	0.603981	0.00143134
VPS45	-0.0316836	0.710535	0.148414	0.869558	5.28746	0.139044
IL6R	-0.040964	0.586295	0.231884	0.793096	6.09632	0.299359
ACADM	0.0705447	0.286962	0.542175	0.621647	7.07365	1.15406
ZBTB18	-0.0408664	0.699646	0.155122	0.862833	4.10885	0.15026
TMEM201	0.0746588	0.638154	0.195074	0.829721	2.62728	0.223408
CLSTN1	-0.248648	0.00905199	2.04326	0.0836775	4.79834	7.27308
CTNNBIP1	-0.113409	0.142437	0.846377	0.454713	5.93758	2.20853
LZIC	-0.212634	0.000789246	3.10279	0.0130744	7.60698	12.4931
RN7SKP269	3.15911	0.385515	0.413959	0.661238	-4.48174	0.764009
PDZK1	-0.593736	0.490389	0.30946	0.743035	-2.36956	0.481509
CD160	0.688206	0.593762	0.226388	0.797415	-3.21794	0.287485
RNF115	-0.16444	0.0386464	1.41289	0.221705	5.86071	4.46875
POLR3C	0.138095	0.158845	0.799027	0.484149	4.57533	2.03504
PIK3CD	-0.0350486	0.883837	0.053628	0.957079	1.18482	0.0215282
SLC25A38P1	1.33675	0.130266	0.88517	0.43214	-2.34058	2.35254
FASLG	-0.589637	0.597209	0.223874	0.799895	-2.99521	0.282159
NBPF9	0.281991	0.435541	0.360971	0.698895	-0.021588	0.616152
NBPF20	0.45922	0.47263	0.325478	0.727311	-1.56877	0.522338
NBPF12	-0.540213	0.0026497	2.5768	0.0336513	2.2399	9.82869
VAMP3	0.00511421	0.936586	0.0284521	0.986293	7.11354	0.00638275
PER3	-0.122859	0.172013	0.764439	0.505964	4.989	1.91024
UTS2	0.579918	0.46443	0.33308	0.720606	-2.14366	0.542044
TNFRSF9	6.39707	0.00318007	2.49756	0.0387946	-2.94868	9.45278
PARK7	0.0858649	0.146728	0.833487	0.463457	7.8863	2.161
ERRFI1	-0.0856805	0.914178	0.0389694	0.972669	-2.18147	0.011712
CMPK1	-0.0438372	0.395193	0.403191	0.666185	9.02396	0.733295
C1orf127	3.16128	0.390636	0.408228	0.661238	-4.47717	0.747594
MIR3671	0.512039	0.815489	0.0885818	0.922721	-4.09706	0.0549057
FCGR2A	-0.117648	0.0663209	1.17835	0.305859	7.27743	3.49685
ST13P19	0.572233	0.0241855	1.61645	0.162303	1.09536	5.34602
DPH2	0.491136	0.000262391	3.58105	0.00543337	3.40388	15.0352
JAK1	-0.222417	0.000215132	3.66729	0.00458728	8.39728	15.5055
SETSIP	0.838875	0.0343086	1.4646	0.205496	-0.190817	4.68881
BCL10	0.0329522	0.712789	0.147039	0.870989	5.02196	0.136784
UBE2T	0.331116	0.000693085	3.15921	0.0118302	4.8615	12.7872
CFHR1	-0.323419	0.84652	0.072363	0.939272	-3.70882	0.0377745
RPL17P5	6.17981	0.00620779	2.20706	0.0638279	-3.10125	8.05075
NUAK2	0.267305	0.738156	0.131852	0.884582	-2.2102	0.112785
KLHDC8A	-0.0145426	0.988946	0.00482752	0.996898	-2.7854	0.00019354
SNRPGP10	0.194376	0.0741847	1.12969	0.324013	4.09927	3.30104
NCSTN	-0.0589194	0.446494	0.350185	0.707112	5.92614	0.587165
CD55	-0.0742335	0.238612	0.622308	0.569023	7.4505	1.41658
CR1	-0.69491	0.00151533	2.81949	0.0218136	1.66815	11.0407
RNA5SP534	1.6398	0.270364	0.568051	0.609837	-3.40047	1.23666
AGO1	-0.186747	0.00795335	2.09945	0.0762334	6.89118	7.53488
AGO3	-0.200228	0.0560068	1.25176	0.275989	4.28223	3.79619
WNT9A	-0.645022	0.219856	0.657861	0.545574	-1.00735	1.53695
ARF1	-0.157626	0.00343828	2.46366	0.0409885	8.97291	9.27401
PBX1	-0.225082	7.34751e-05	4.13386	0.00189053	9.12702	18.1129
CHCHD3P3	0.40738	0.389878	0.409071	0.661238	-0.743967	0.750053
NPM1P39	0.233114	0.0510288	1.29218	0.260487	3.68232	3.96298
SNRPEP7	1.45751	0.446817	0.34987	0.707112	-3.79486	0.586034
WDTC1	-0.125982	0.0907322	1.04224	0.362267	6.36253	2.95477
WASF2	-0.239805	0.000227534	3.64295	0.00480246	7.92563	15.3724
FCN3	-3.17952	0.380998	0.419077	0.661238	-4.48036	0.77872
NOTCH2NLB	-0.279647	0.13478	0.870376	0.44045	2.05738	2.29756
OR2AK2	4.38061	0.158313	0.800482	0.482884	-4.10398	2.04012
FCRLB	4.07955	0.223486	0.65075	0.5456	-4.21165	1.51242
OR2L13	-1.55109	0.00331619	2.47936	0.0400835	-0.798556	9.35099
NOTCH2NLR	-0.278894	0.446553	0.350127	0.707112	-0.0233573	0.587013
OR14L1	0.0547173	0.627265	0.202549	0.821881	3.96714	0.238209
NOTCH2NLA	0.151476	0.417096	0.379764	0.686629	2.05937	0.667587
TTC34	-3.3257	0.0139285	1.8561	0.112325	-2.79649	6.40669
NBPF14	-0.381477	0.0153514	1.81385	0.119489	2.6479	6.22338
TAF5L	0.0114164	0.893631	0.0488416	0.962181	5.22881	0.0180294
TNFRSF4	0.622399	0.467122	0.33057	0.723107	-2.33252	0.535504
NFIA	0.0139423	0.975322	0.0108521	0.996898	-0.661784	0.000964895
CREG1	0.0976014	0.119453	0.922802	0.420605	7.39147	2.49451
CD247	0.951539	0.343589	0.463961	0.661238	-2.68099	0.911115
MASP2	-0.0330379	0.952231	0.0212576	0.995055	-1.12645	0.0036185
HNRNPA1P54	0.166223	0.854097	0.0684928	0.94345	-2.55273	0.0341061
CEPT1	0.0270648	0.746311	0.12708	0.888699	5.48783	0.105617
UBIAD1	-0.159991	0.200455	0.697984	0.54219	3.55866	1.67537
UBE2V2P3	4.63058	0.129803	0.886714	0.431295	-4.0003	2.3586
ZNF687	-0.179289	0.0870712	1.06013	0.354457	4.43955	3.02499
PI4KB	0.0334727	0.708332	0.149763	0.868138	5.29588	0.141273
RFX5	0.275996	0.00225692	2.64648	0.029697	5.21077	10.1736
SELENBP1	0.936256	0.514606	0.288525	0.76185	-3.47803	0.429556
PSMB4	0.125915	0.0824649	1.08373	0.343048	6.53838	3.11814
CGN	-3.17952	0.380998	0.419077	0.661238	-4.48036	0.77872
TUFT1	0.322891	0.285318	0.54467	0.620379	0.500541	1.16204
RPS6KA1	0.171861	0.0306177	1.51403	0.190867	5.89	4.90097
DHDDS	0.0960245	0.328591	0.483345	0.661238	4.52604	0.97003
TARDBP	0.148299	0.0163742	1.78584	0.124623	7.61935	6.09737
NSRP1P1	-1.00301	0.295961	0.528765	0.630843	-2.56312	1.11131
NEXN-AS1	-0.487681	0.201875	0.694918	0.54219	-0.136287	1.6647
NEXN	-0.409218	2.7222e-09	8.56508	3.42998e-07	7.78593	48.5462
DNAJB4	-0.006648	0.931978	0.0305942	0.983945	5.83059	0.00734648
FUBP1	-0.0178486	0.780863	0.107425	0.906126	7.12876	0.0780838
INTS3	-0.323027	0.000946507	3.02388	0.0150788	4.92155	12.0845
SLC27A3	-0.0141573	0.958284	0.0185056	0.996898	0.971742	0.00275873
GATAD2B	-0.112708	0.15713	0.80374	0.481749	5.71783	2.05217
KCND3	0.0444825	0.954365	0.0202856	0.996142	-2.05608	0.00330214
KCNH1	-0.578993	0.71708	0.144432	0.872482	-3.62705	0.132493
IPO8P1	-0.506767	0.554054	0.256448	0.769304	-2.34986	0.354032
PRELID1P5	0.333097	0.101809	0.992214	0.387161	1.71144	2.76012
GNB1	-0.0242671	0.641721	0.192654	0.831446	8.81101	0.218686
GSTM4	-0.0767664	0.407804	0.389548	0.678877	4.88262	0.694822
GSTM1	0.00735447	0.954672	0.0201459	0.996317	3.40481	0.00325777
GSTM5	-0.412649	0.0959183	1.0181	0.374206	1.19171	2.86052
GSTM3	-0.0447741	0.645044	0.19041	0.833319	4.54723	0.214342
MTND1P23	-0.523297	0.265718	0.575578	0.605468	-0.731683	1.26194
MTND2P28	0.0260753	0.876189	0.0574021	0.952955	2.31657	0.0244804
MTCO1P12	-0.278054	0.00489816	2.30997	0.0536526	4.71645	8.53135
MTCO2P12	-0.0877801	0.650915	0.186476	0.834275	1.92366	0.206798
MTATP8P1	0.124146	0.912126	0.0399451	0.971421	-3.05095	0.0122797
MTATP6P1	0.165331	0.0203208	1.69206	0.144536	6.89102	5.67912
MTCO3P12	-0.326274	0.0862633	1.06417	0.352803	1.9385	3.04093
CICP3	-2.33075	0.539764	0.267796	0.76315	-4.63203	0.380345
GYG1P3	1.51435	0.283348	0.54768	0.620379	-3.20345	1.1711
MIR4422	-2.33126	0.5405	0.267205	0.76315	-4.63098	0.378962
USP24	-0.243304	0.000386081	3.41332	0.00739781	7.64948	14.1309
ODF2L	-0.116968	0.24043	0.619012	0.571111	4.52977	1.40554
KIRREL1	-0.32329	0.632179	0.19916	0.824995	-1.75742	0.23146
ELL2P1	-0.680361	0.309433	0.509433	0.646675	-1.65981	1.05067
CD1D	-0.327269	0.135178	0.869092	0.441118	1.60047	2.29278
RPL7P11	3.16128	0.390636	0.408228	0.661238	-4.47717	0.747594
ENO1	-0.24895	3.77986e-06	5.42252	0.000159398	9.41003	25.8752
HMGN2P17	3.33061	0.000880725	3.05516	0.0142271	-2.01378	12.216
RERE	-0.358866	0.000528343	3.27708	0.00949373	4.89615	13.4065
RIT1	-0.182106	0.00239982	2.61982	0.0311049	7.95331	10.0413
HNRNPU	0.0228002	0.630017	0.200648	0.823621	9.63852	0.234413
SPEN	-0.638954	2.19597e-09	8.65837	2.88951e-07	5.99134	49.3083
PRKCZ-AS1	2.91517	0.0416715	1.38016	0.232016	-3.05507	4.32609
FAAP20	0.316716	0.0291393	1.53552	0.184401	2.93789	4.99377
SKI	-0.414937	2.82183e-07	6.54947	1.8051e-05	6.40341	33.3657
WDR26	-0.276411	1.18692e-05	4.92558	0.000416123	7.98555	22.783
RPS27P8	0.819253	0.0604355	1.21871	0.288788	-0.444282	3.66087
SYT2	4.63058	0.129803	0.886714	0.431295	-4.0003	2.3586
KDM5B	-0.144068	0.0419172	1.37761	0.233211	6.87089	4.31974
PPP1R12B	-0.185845	0.144426	0.840353	0.458751	3.40016	2.18629
FAM20B	-0.131857	0.0686286	1.16349	0.312553	6.43952	3.43685
TOR3A	0.296552	0.00994213	2.00252	0.0887853	3.93596	7.08442
ABL2	0.00607056	0.962141	0.0167615	0.996898	3.5923	0.00227189
GPR3	-0.0273474	0.979006	0.00921474	0.996898	-2.81087	0.00069821
ACTN2	-3.17952	0.380998	0.419077	0.661238	-4.48036	0.77872
TOR1AIP2	-0.00288963	0.96883	0.0137523	0.996898	6.14515	0.00153956
QSOX1	-0.0748164	0.421164	0.375548	0.690428	4.83481	0.655949
LHX4	0.543181	0.634058	0.197871	0.826376	-3.00433	0.22888
SH3GLB1	-0.0651857	0.252985	0.596905	0.58847	8.17065	1.33199
HNRNPA1P6	-1.96066	0.119349	0.923181	0.420605	-2.99135	2.49416
OR2T32P	-1.10521	0.34521	0.461916	0.661238	-3.0401	0.904808
OR2L1P	-1.82221	0.109702	0.959785	0.405459	-2.8399	2.63379
ZNF731P	-0.159946	0.097085	1.01285	0.37727	4.68362	2.8401
PDZK1P1	2.31254	0.544108	0.264314	0.76315	-4.63272	0.372231
H2BC19P	-0.0212422	0.987568	0.00543305	0.996898	-3.33327	0.000244766
H2BC20P	-0.0986541	0.902117	0.0447371	0.966223	-2.1969	0.0152533
DDX11L1	2.31254	0.544108	0.264314	0.76315	-4.63272	0.372231
SLC35E2A	-0.232927	0.592597	0.22724	0.796825	-0.505889	0.289368
LINC01145	-0.0601478	0.816332	0.0881331	0.922864	0.994547	0.0544187
SEPTIN7P13	0.194086	0.552539	0.257637	0.767969	0.268619	0.356758
NBPF25P	0.66366	0.385042	0.414492	0.661238	-1.86657	0.765598
GTF2IP20	-0.367896	0.714997	0.145696	0.871762	-2.75707	0.134585
CROCCP2	-0.346575	0.399302	0.398699	0.670556	-0.379216	0.720565
H2BP1	4.07738	0.206974	0.684084	0.54219	-4.21619	1.62681
PPIEL	2.12888	0.0559386	1.25229	0.275989	-2.62052	3.79563
MTMR9LP	-0.979337	0.507578	0.294497	0.756987	-3.48421	0.444145
FCGR1BP	-4.0972	0.21373	0.670135	0.54219	-4.21799	1.57873
GBA1LP	0.613825	0.0911269	1.04035	0.363172	0.00991569	2.94739
EMBP1	0.0755891	0.843445	0.0739432	0.937362	-0.155903	0.0393379
LINC00869	-0.19798	0.661667	0.17936	0.837602	-0.662654	0.1934
LINC01347	1.72536	0.185639	0.73133	0.525282	-3.09468	1.79132
PDE4DIPP6	0.522989	0.452696	0.344194	0.712048	-1.74168	0.571249
TUBA5P	0.600851	0.208379	0.681146	0.54219	-0.776529	1.61696
TPM3	-0.130596	0.00439528	2.35701	0.0496889	10.2268	8.75735
CLIC4	-0.186152	0.000196757	3.70607	0.00427884	9.68921	15.7181
SRRM1	-0.152593	0.0419254	1.37752	0.233211	6.44752	4.31939
ATP2B4	-0.301964	0.0336741	1.4727	0.202962	2.98714	4.72347
CAPZB	-0.126305	0.0189317	1.72281	0.137903	8.79922	5.81565
MICOS10	-0.231619	0.30108	0.521318	0.635477	1.39517	1.08791
NBL1	0.0373905	0.909151	0.0413642	0.969578	0.238311	0.0131304
RUNX3	0.479448	0.0254729	1.59392	0.168175	1.62242	5.24752
CDC42	0.0113743	0.825895	0.0830751	0.927803	8.9276	0.0488071
SEC22B4P	2.16725	0.185487	0.731686	0.525282	-3.47714	1.79247
RNVU1-29	1.74447	0.463394	0.33405	0.719985	-4.10555	0.544388
HYDIN2	0.482034	0.576343	0.239319	0.785741	-2.41199	0.315586
FMO5	-0.00551996	0.94179	0.0260459	0.98938	5.97318	0.00537639
CCT8P1	0.0355532	0.808948	0.0920795	0.919671	3.04779	0.0589726
RPL7AP15	3.15911	0.385515	0.413959	0.661238	-4.48174	0.764009
CHD1L	-0.00450423	0.938908	0.0273769	0.987774	7.82161	0.00592301
SPATA6	-0.197156	0.468114	0.329648	0.723899	0.807979	0.533116
EPS15	-0.137466	0.0138373	1.85895	0.111778	8.50251	6.42725
PHC2	0.11425	0.250038	0.601994	0.58592	4.58552	1.34884
EPB41	-0.203553	0.00236393	2.62637	0.0308602	7.87096	10.0738
BTG2	0.507649	0.000207538	3.6829	0.00445275	3.33872	15.591
CHD5	4.13488	0.00732154	2.1354	0.0717649	-2.84634	7.70238
RPL22	0.245668	0.000163597	3.78622	0.00367386	7.61885	16.16
RNF207	-0.427784	0.647955	0.188455	0.834275	-2.62956	0.210574
ICMT	0.0988566	0.188915	0.723734	0.529604	6.09094	1.76558
GPR153	1.45434	0.434863	0.361648	0.698305	-3.79728	0.617668
PTBP2	0.00797896	0.950769	0.021925	0.994304	3.31014	0.00384367
PUSL1	0.336498	0.295845	0.528936	0.630703	0.354489	1.11196
PDE4DIP	-0.0783072	0.567913	0.245718	0.780055	3.15859	0.329784
CENPF	-0.25198	0.00164324	2.7843	0.0232718	6.53114	10.8631
ENTREP3	-0.0620246	0.556991	0.254152	0.771143	4.15416	0.3488
SSBP3	-0.161697	0.0697384	1.15653	0.315264	5.09305	3.40878
NUP210L	0.227107	0.879931	0.0555512	0.954989	-3.5582	0.0230049
EVI5	0.0143498	0.893933	0.048695	0.962398	4.14028	0.0179267
GUK1	0.0242005	0.782332	0.106609	0.906615	5.2807	0.0770133
IFFO2	0.309983	0.136915	0.863549	0.443546	1.71433	2.27216
NTRK1	-2.11214	0.00128273	2.89186	0.0190758	-1.26138	11.4069
ACOT7	0.214593	0.0753572	1.12288	0.32762	3.61935	3.27381
ZNF648	-3.18054	0.383461	0.416279	0.661238	-4.47826	0.770651
EIF1P3	-0.0904338	0.873783	0.0585962	0.951785	-1.30424	0.0254494
RAVER2	0.307996	0.0593564	1.22653	0.285851	2.48897	3.6928
SPATA1	0.0715892	0.913166	0.0394504	0.97198	-1.61307	0.0119909
UBAP2L	-0.141959	0.0360476	1.44312	0.211824	7.4064	4.59717
AHCYL1	0.0420487	0.516965	0.286539	0.76315	7.06975	0.424907
STRIP1	0.0226323	0.836333	0.0776209	0.93365	4.18083	0.043047
ALX3	-0.576359	0.212414	0.672817	0.54219	-0.540364	1.58823
TTLL7-IT1	2.31254	0.544108	0.264314	0.76315	-4.63272	0.372231
PRKACB	0.00505511	0.913549	0.0392683	0.972249	9.81815	0.0118849
ST6GALNAC3	-1.40234	0.216504	0.664534	0.54219	-2.89964	1.55924
TPI1P1	-0.168769	0.0206837	1.68437	0.146363	6.38834	5.64508
NTPCR	0.234471	0.0309993	1.50865	0.192496	4.10959	4.87779
PCNX2	-0.542803	0.482424	0.316571	0.73537	-2.09969	0.499516
RPS7P3	0.38225	0.772991	0.111826	0.900977	-3.3368	0.083942
MAP3K21	0.157861	0.673128	0.171902	0.842865	-0.120567	0.179706
NBPF19	-0.010913	0.95327	0.0207842	0.995603	1.96614	0.00346267
AZIN2	-0.867999	0.75206	0.123748	0.89112	-4.34178	0.100697
GBP1P1	-0.426874	0.698539	0.15581	0.862146	-2.93333	0.151415
KCNAB2	-0.131337	0.116531	0.933557	0.416914	5.58879	2.53531
POGZ	-0.0961672	0.243339	0.613789	0.576132	5.57267	1.38808
FNBP1L	-0.214571	0.000306443	3.51365	0.00614957	8.31052	14.6701
JUN	-0.56356	0.244118	0.612401	0.577253	-0.826271	1.38345
CAMTA1	-0.057235	0.453733	0.3432	0.712591	5.98683	0.568612
ATAD3B	0.436091	0.0961323	1.01713	0.374779	1.09852	2.85675
TMEM240	4.07523	0.21745	0.662641	0.54219	-4.22071	1.55301
PTGER3	-0.14122	0.0428493	1.36806	0.235298	6.76178	4.27957
CLCN6	-0.30851	0.00264072	2.57828	0.0336102	4.50623	9.83596
KIAA2013	0.145995	0.15014	0.823504	0.470516	4.39767	2.12435
AIRIM	0.03807	0.740103	0.130708	0.885739	3.91145	0.11105
CDCA8	0.147365	0.0787197	1.10392	0.334493	5.4604	3.19823
MANEAL	-0.256093	0.582087	0.235012	0.789508	-0.734783	0.306155
YRDC	0.186235	0.0935995	1.02873	0.368598	4.01743	2.90194
C1orf122	-0.118604	0.542865	0.265308	0.76315	1.82722	0.374476
MTF1	-0.0604885	0.612881	0.212624	0.811424	3.61774	0.258673
INPP5B	-0.274047	0.000201199	3.69637	0.00435268	6.70411	15.6649
RNU6-584P	3.15911	0.385515	0.413959	0.661238	-4.48174	0.764009
DMAP1	-0.0649352	0.62303	0.205491	0.818779	3.18682	0.244125
ERI3	0.116938	0.305045	0.515636	0.640419	3.81428	1.07006
RNF220	0.145389	0.159781	0.796475	0.485153	4.32919	2.02578
ZYG11A	3.15911	0.385515	0.413959	0.661238	-4.48174	0.764009
ECHDC2	0.0621065	0.854454	0.0683114	0.943594	0.217445	0.0339382
SCP2	0.0647978	0.295725	0.529113	0.6306	7.63789	1.11252
RRAS2P1	2.31254	0.544108	0.264314	0.76315	-4.63272	0.372231
TM2D1	0.12083	0.209623	0.678561	0.54219	4.65757	1.60802
LRRC39	0.120881	0.856843	0.0670987	0.944718	-1.7031	0.032821
AMY2B	-1.20921	0.195826	0.70813	0.540452	-2.44802	1.71058
TRIM33	-0.100586	0.137794	0.860769	0.445399	6.92242	2.26183
PKMP1	-0.160834	0.716713	0.144655	0.872482	-0.592167	0.132901
BCAS2	0.134423	0.160093	0.795629	0.485958	4.71206	2.0227
DENND2C	-0.481185	3.26426e-08	7.48622	2.93783e-06	6.17357	40.1233
HDGF	-0.0360159	0.481869	0.317071	0.734947	8.99484	0.500787
CHTOP	0.0572569	0.444125	0.352494	0.705969	6.06933	0.593338
FAM78B	-4.0972	0.21373	0.670135	0.54219	-4.21799	1.57873
FAM78B-AS1	4.38277	0.15803	0.80126	0.482884	-4.09946	2.04295
SUCO	-0.103662	0.170628	0.76795	0.503028	6.02333	1.92283
CACYBP	0.259859	0.000133597	3.8742	0.00312428	7.23202	16.6487
MRPS14	0.159962	0.0835075	1.07827	0.345703	4.92276	3.09656
ENTR1P2	4.63273	0.119707	0.921879	0.420605	-3.99581	2.49103
KIAA0040	-0.11066	0.859373	0.0658184	0.945861	-1.53113	0.0316588
TNNI1	-3.17952	0.380998	0.419077	0.661238	-4.48036	0.77872
LMOD1	3.16128	0.390636	0.408228	0.661238	-4.47717	0.747594
TIMM17A	0.280935	0.000165955	3.78001	0.00371789	6.4728	16.1256
RNPEP	0.190368	0.102906	0.987557	0.389199	3.77409	2.74214
NENF	0.0508482	0.589571	0.229464	0.7954	5.0854	0.294138
ATF3	0.0547741	0.815241	0.0887138	0.922721	1.27876	0.0550791
BATF3	0.951281	0.36255	0.440632	0.661238	-2.81109	0.841583
FBXO28	0.0859307	0.289838	0.537844	0.624883	5.68972	1.14024
DEGS1	0.0591831	0.401076	0.396773	0.672286	6.52581	0.715126
CNIH3	-0.0214486	0.962713	0.0165031	0.996898	-0.7019	0.00220365
TSNAX	-0.126351	0.0583365	1.23406	0.283169	6.9692	3.7236
DISC1	0.415129	0.126027	0.899536	0.429577	0.905544	2.4067
FNDC5	-3.17952	0.380998	0.419077	0.661238	-4.48036	0.77872
GPR161	0.336094	0.344535	0.462767	0.661238	0.0978889	0.907615
TIPRL	0.0905457	0.188511	0.724664	0.528971	6.6607	1.76885
PLXNA2	-2.30309	0.000357063	3.44726	0.00697682	-1.11263	14.3111
RNA5SP20	-3.17952	0.380998	0.419077	0.661238	-4.48036	0.77872
RN7SL370P	-2.33075	0.539764	0.267796	0.76315	-4.63203	0.380345
USP33	-0.135598	0.0282657	1.54874	0.180369	7.59933	5.051
MIGA1	0.032986	0.74684	0.126772	0.889177	4.42916	0.10516
GNAI3	0.0207142	0.739854	0.130854	0.885639	7.3642	0.111271
CSF3R	-0.342875	0.238786	0.621991	0.569181	0.698716	1.41551
MYCL	-2.20806	0.179138	0.746813	0.515478	-3.47442	1.84622
LINC01355	-0.439207	0.581715	0.23529	0.789335	-2.16411	0.30676
HNRNPR	0.116383	0.0346584	1.46019	0.206686	8.48744	4.66997
ZNF436	-0.355498	0.00153445	2.81405	0.0219857	4.04672	11.0132
TCEA3	4.63273	0.119707	0.921879	0.420605	-3.99581	2.49103
ASAP3	-0.708569	0.0628598	1.20163	0.295559	0.0188796	3.59127
GGPS1	0.174761	0.0444808	1.35183	0.240508	5.23976	4.21147
B3GALNT2	0.0469608	0.818761	0.086843	0.923805	1.75127	0.0529631
DNAJC8	0.151266	0.0149142	1.8264	0.117263	7.66357	6.27998
ATP5IF1	0.250167	0.00767544	2.1149	0.0742543	4.96975	7.60716
SESN2	0.0647892	0.658454	0.181474	0.835431	2.83038	0.197347
MED18	0.15325	0.282497	0.548986	0.620161	3.07135	1.17587
SLC25A24	-0.0441131	0.553644	0.256769	0.76894	6.0756	0.354771
NBPF4	-3.17952	0.380998	0.419077	0.661238	-4.48036	0.77872
NBPF6	5.03877	0.083684	1.07736	0.345892	-3.79171	3.09366
NBPF26	-0.300968	0.0812702	1.09007	0.339824	2.27541	3.14325
NBPF1	0.379117	0.112313	0.949571	0.41051	1.2124	2.59631
PUDPP2	3.15911	0.385515	0.413959	0.661238	-4.48174	0.764009
ACTG1P25	0.172311	0.855115	0.0679755	0.943849	-2.55625	0.0336264
PDIA3P1	0.223774	0.00116915	2.93213	0.017742	6.92135	11.6134
KIF28P	-0.111122	0.798187	0.0978953	0.914895	-0.523189	0.0659573
UOX	2.31254	0.544108	0.264314	0.76315	-4.63272	0.372231
PTPRVP	-0.0200973	0.986861	0.00574418	0.996898	-3.21631	0.000273421
CRYZL2P	-0.0298209	0.822914	0.0846457	0.926079	3.18281	0.0505222
GFOD3P	-0.0161395	0.899576	0.0459622	0.965075	3.30908	0.0160599
ZPLD2P	0.16523	0.856133	0.0674587	0.944542	-2.5508	0.0331502
GNRHR2	-1.0722	0.0392537	1.40612	0.223577	-0.849632	4.44017
MINDY1	-0.408231	1.85544e-08	7.73155	1.82818e-06	7.27208	41.9769
F11R	-0.207121	0.000163098	3.78755	0.00366971	8.86486	16.1674
YIPF1	0.123582	0.286903	0.542265	0.621583	3.72426	1.15435
DIO1	-1.49424	0.428401	0.368149	0.695798	-3.8056	0.635367
IFT25	0.1709	0.0464069	1.33342	0.247005	5.43521	4.13447
LRRC42	-0.0200575	0.849103	0.0710398	0.940333	4.14636	0.0365112
HNRNPA3P12	0.253278	0.483698	0.315425	0.736823	0.0389622	0.496602
TMEM59	0.0743903	0.232601	0.633388	0.559894	7.59648	1.45385
COX7BP3	-4.40196	0.163897	0.785429	0.492882	-4.10284	1.98565
LAPTM5	-0.0680313	0.111806	0.951533	0.409884	10.6235	2.6038
MIR4420	-0.0182141	0.995316	0.00203893	0.996898	-4.48105	3.47454e-05
SDC3	3.16128	0.390636	0.408228	0.661238	-4.47717	0.747594
PUM1	-0.111377	0.114301	0.94195	0.414356	6.69227	2.56724
NKAIN1	-1.89645	0.267599	0.572516	0.60709	-3.63222	1.25129
SNRNP40	0.124314	0.0945601	1.02429	0.370716	6.15525	2.88464
ZCCHC17	-0.133495	0.0625622	1.20369	0.294736	6.45173	3.59964
FABP3	0.462134	0.268107	0.571692	0.607381	-0.351934	1.24927
SERINC2	-0.206116	0.873838	0.0585689	0.951785	-3.28093	0.0254226
TP73	-0.853235	0.370283	0.431466	0.661238	-2.63252	0.814723
CCDC27	-3.18054	0.383461	0.416279	0.661238	-4.47826	0.770651
MAN1C1	-0.430906	0.645023	0.190425	0.833319	-2.63182	0.214362
OR14A2	-3.17952	0.380998	0.419077	0.661238	-4.48036	0.77872
PDIK1L	-0.0206244	0.816061	0.0882775	0.922864	5.03626	0.0545825
FAM110D	-0.0114881	0.985979	0.0061325	0.996898	-1.623	0.000311412
ZNF593OS	-0.0214234	0.992926	0.00308313	0.996898	-4.21727	7.92314e-05
CNKSR1	-1.29079	0.368305	0.433792	0.661238	-3.33249	0.821243
GPR61	-0.992533	0.430879	0.365644	0.696539	-3.11081	0.628678
USP21	-0.138827	0.185655	0.731293	0.525282	4.21343	1.79225
KIFAP3	-0.0777474	0.222084	0.653482	0.5456	7.24555	1.52199
RC3H1	-0.199766	0.0283206	1.5479	0.180664	4.99666	5.04735
CEP350	-0.327144	5.01597e-05	4.29964	0.00137213	6.18826	19.0652
KIAA1614	0.151661	0.796258	0.0989459	0.914143	-1.37194	0.0672535
ADAR	-0.155438	0.0139561	1.85523	0.112417	7.82229	6.41041
AP4B1	0.26033	0.0540147	1.26749	0.270334	3.20587	3.86093
CDC73	0.017808	0.783964	0.105704	0.907448	7.03246	0.0758322
ETNK2	4.07523	0.21745	0.662641	0.54219	-4.22071	1.55301
PLEKHA6	0.187094	0.604856	0.218348	0.805587	0.00567413	0.270555
LUZP1	-0.224684	0.00897153	2.04713	0.0831557	5.69077	7.29108
LYPLA2	0.249779	0.00758046	2.1203	0.0736782	4.92955	7.6325
CEP170	-0.2715	0.00013919	3.85639	0.00322965	7.0143	16.5494
ARID1A	-0.386824	1.73485e-06	5.76074	8.23459e-05	6.54566	28.0525
CACNA1S	-0.940106	0.651208	0.18628	0.834275	-3.99346	0.206335
LMNA	-0.084569	0.0917353	1.03746	0.364812	9.4373	2.93608
MUTYH	0.0953686	0.561094	0.250965	0.774578	2.41873	0.341572
PCSK9	4.07523	0.21745	0.662641	0.54219	-4.22071	1.55301
MIR4422HG	-0.625839	0.457903	0.339227	0.7157	-2.28164	0.55813
TOR1AIP1	0.0184499	0.787126	0.103956	0.909164	6.74439	0.0735728
DEPDC1	0.12046	0.0992649	1.0032	0.382028	6.2755	2.80267
RYR2	-0.144914	0.0477699	1.32085	0.250919	6.29894	4.08204
SDHC	0.0959214	0.187285	0.727496	0.52724	6.32494	1.77884
ACKR1	2.70677	0.0152021	1.8181	0.118727	-2.4942	6.23391
SCAMP3	0.0834874	0.340214	0.468248	0.661238	5.15072	0.924134
TLR5	-1.48582	0.0309497	1.50934	0.192417	-1.56537	4.88074
MTOR	-0.123183	0.15131	0.820132	0.472865	5.85275	2.112
PMVK	0.0966622	0.250638	0.600953	0.586405	5.48359	1.34539
GOT2P2	-0.0766855	0.884105	0.053496	0.95727	-1.07632	0.021428
TNFSF4	-0.566163	1.13312e-07	6.94572	8.04011e-06	4.7281	36.1635
PRDX6	-0.0919128	0.125005	0.903074	0.428711	7.86396	2.42001
ANKRD45	-0.130549	0.590901	0.228485	0.795908	1.16521	0.292035
SNORA59A	1.35807	0.590339	0.228898	0.795615	-4.22003	0.292833
DHRS3	-0.138272	0.856275	0.0673865	0.944542	-2.03243	0.0330847
C1orf210	5.03447	0.0711919	1.14757	0.318023	-3.80068	3.37357
TIE1	0.445758	8.95771e-05	4.0478	0.00223031	4.22268	17.624
YY1AP1	-0.0557506	0.472985	0.325153	0.72747	5.84636	0.521492
GSTM2	0.120826	0.540976	0.266822	0.76315	1.81652	0.378005
RNF2	-0.0150027	0.839894	0.0757754	0.935917	6.092	0.0411679
TRMT1L	0.00590963	0.93094	0.0310781	0.983359	6.67705	0.00757298
TSEN15P2	-3.17952	0.380998	0.419077	0.661238	-4.48036	0.77872
RAB3B	-0.422986	0.759927	0.119228	0.894886	-3.35064	0.094204
TXNDC12	0.201204	0.00787211	2.10391	0.075629	6.2994	7.55573
KTI12	0.133109	0.420441	0.376295	0.689712	2.53602	0.658006
TXNDC12-AS1	-0.0204107	0.993188	0.00296861	0.996898	-4.21935	7.34744e-05
RBBP5	0.0514837	0.530033	0.275697	0.76315	5.58339	0.398904
NUCKS1	0.111034	0.0219558	1.65845	0.1519	9.64075	5.5306
RAB29	0.158381	0.173457	0.760808	0.507555	3.73382	1.89724
SLC41A1	-0.152986	0.154247	0.811782	0.477843	4.17099	2.08148
CROCCP3	-5.22144	0.053563	1.27114	0.26893	-3.71096	3.87759
DSTYK	-0.0536977	0.569665	0.244381	0.781686	4.76029	0.3268
TMCC2	-0.393553	3.73636e-05	4.42755	0.00107143	5.26125	19.8091
MFSD4A	-0.273478	0.617952	0.209045	0.815231	-1.17653	0.251339
ELK4	-0.00459102	0.952373	0.0211928	0.995055	5.93399	0.00359695
SLC45A3	-0.123997	0.270218	0.568286	0.609574	3.86188	1.23819
SDHB	0.303467	0.0012146	2.91557	0.0182584	5.21926	11.5288
TNNT2	0.692484	0.591478	0.228061	0.796169	-3.20922	0.291064
NECAP2	0.0712612	0.408604	0.388697	0.679557	5.33257	0.692441
PDE4DIPP2	0.332818	0.792529	0.100985	0.911817	-3.21679	0.0697861
KCNJ10	0.89786	0.656568	0.18272	0.835213	-3.99446	0.199594
PIGM	0.120257	0.24941	0.603086	0.584977	4.20305	1.35246
IGSF8	-0.0422968	0.809505	0.0917804	0.919824	2.16294	0.0586221
ATP1A2	3.15911	0.385515	0.413959	0.661238	-4.48174	0.764009
PEA15	0.0770072	0.247854	0.605804	0.582558	6.90016	1.36148
SLC22A15	0.145111	0.598572	0.222884	0.800613	0.746315	0.280098
ZNF669	0.288625	0.114648	0.940632	0.41489	2.06578	2.56222
NLRP3	-0.290107	0.165448	0.781338	0.495629	1.61433	1.97101
ARHGEF11	0.00810852	0.967839	0.0141967	0.996898	1.83103	0.00163905
ALG14	0.127201	0.581129	0.235728	0.789033	1.2871	0.307715
SLC16A1	0.230836	0.00358485	2.44553	0.042322	5.93022	9.18575
LRIG2	-0.0394813	0.775091	0.110647	0.90245	3.11344	0.0823694
FLG2	4.07523	0.21745	0.662641	0.54219	-4.22071	1.55301
DUSP10	-0.169903	0.143102	0.844355	0.456162	3.80793	2.20106
RHEX	-0.106205	0.822078	0.0850871	0.92576	-0.740426	0.0510088
CD53	0.322305	0.280939	0.551387	0.619656	0.524943	1.18358
WARS2-AS1	0.164056	0.318381	0.497053	0.656814	2.49313	1.01219
CLK2	0.108517	0.319766	0.495168	0.658668	4.08926	1.00637
RNU6-725P	-3.18003	0.37399	0.427141	0.661238	-4.47931	0.802094
SMYD2	-0.014272	0.89488	0.0482353	0.962819	4.1363	0.0176062
RAB4A	-0.109403	0.0797945	1.09803	0.336086	7.42576	3.17483
RWDD3	0.119693	0.753463	0.122938	0.891424	-0.122819	0.0995432
DPYD	-0.29408	0.00021766	3.66222	0.00462694	6.05217	15.4777
DPYD-AS1	-4.09922	0.216377	0.664789	0.54219	-4.21381	1.56038
DPYD-IT1	-2.33126	0.5405	0.267205	0.76315	-4.63098	0.378962
SEC63P1	-0.0089483	0.962454	0.0166199	0.996898	1.89386	0.00223436
DPYD-AS2	-4.86782	0.0921385	1.03556	0.365565	-3.89601	2.92917
GOT2P1	-4.65537	0.117339	0.930557	0.418001	-3.99211	2.52407
MTCO2P34	1.74397	0.464416	0.333093	0.720606	-4.10452	0.541893
RBMX2P3	-0.57698	0.708098	0.149906	0.867954	-3.63115	0.14146
SFT2D2	0.0396073	0.600917	0.221186	0.80223	6.01538	0.276512
TBX19	-1.27929	0.0138491	1.85858	0.111815	-0.839487	6.42576
EDEM3	-0.0752297	0.296929	0.527347	0.631978	6.43365	1.10693
ALDH4A1	-0.45964	0.000750605	3.12459	0.0126357	3.26853	12.6065
MAD2L2	0.21248	0.144248	0.84089	0.45827	2.88257	2.18827
ITGB3BP	0.35969	0.00151076	2.8208	0.0217814	4.14118	11.0473
EFCAB7	0.387856	0.040837	1.38895	0.228718	2.01754	4.36752
RNU7-123P	2.31254	0.544108	0.264314	0.76315	-4.63272	0.372231
PGM1	-0.265414	0.000573122	3.24175	0.010132	6.20916	13.2201
RN7SL130P	-3.17952	0.380998	0.419077	0.661238	-4.48036	0.77872
CDC14A	-0.104146	0.26839	0.571234	0.607692	4.71562	1.24777
BCAS2P2	0.424654	0.127813	0.893425	0.431295	0.773895	2.38374
GPR88	-0.413596	0.00608263	2.21591	0.0627899	2.85927	8.08312
PFKFB2	0.0343002	0.703848	0.152521	0.865499	5.09053	0.145873
YOD1	-0.232728	0.000221156	3.6553	0.00469167	7.86704	15.4399
RPRD2	-0.168258	0.0352662	1.45264	0.208824	5.95062	4.63774
ACBD6	0.164445	0.122463	0.911996	0.423416	4.20326	2.45364
VDAC1P4	-0.0204107	0.993188	0.00296861	0.996898	-4.21935	7.34744e-05
TMEM269-DT	3.15911	0.385515	0.413959	0.661238	-4.48174	0.764009
ISCA1P2	0.101401	0.891995	0.0496375	0.961108	-2.05127	0.0185921
RAB4A-AS1	-0.112508	0.602781	0.21984	0.803888	1.48786	0.273682
BTBD19	-0.214308	0.403768	0.393868	0.674786	0.969658	0.706943
PTCH2	1.19355	0.0889048	1.05107	0.358156	-1.70406	2.98946
ASH1L-AS1	0.357514	0.322411	0.49159	0.661238	0.0521149	0.995337
AGRN	0.193827	0.524147	0.280547	0.76315	0.472377	0.410471
SLAMF1	-0.785141	0.110036	0.958464	0.40626	-0.816458	2.63034
SETP9	-2.33075	0.539764	0.267796	0.76315	-4.63203	0.380345
CD48	-0.135798	0.71297	0.146929	0.871091	-0.0962557	0.136604
SLAMF7	3.15911	0.385515	0.413959	0.661238	-4.48174	0.764009
LY9	-1.57529	0.0963268	1.01625	0.375161	-2.47865	2.85252
CD244	-0.378447	0.00086381	3.06358	0.0140192	4.09688	12.2897
PPIAP37	-1.78459	0.443436	0.353169	0.705243	-4.09918	0.594948
ITLN1	-6.03292	0.00920354	2.03605	0.0844402	-3.21582	7.24746
ITLN2	-0.369388	0.724066	0.140222	0.876571	-2.75414	0.125787
TMCO1-AS1	0.640708	0.240882	0.618195	0.57201	-1.142	1.40282
MGST3	0.158046	0.11589	0.935956	0.416591	4.57397	2.54443
TMCO1	0.140156	0.0399896	1.39805	0.225491	7.06044	4.40597
UCK2	0.111588	0.257346	0.589482	0.594613	4.50596	1.30751
APOA2	5.03877	0.083684	1.07736	0.345892	-3.79171	3.09366
CELA2B	-4.09821	0.201689	0.695318	0.54219	-4.2159	1.66579
CASP9	-0.249796	0.0168375	1.77372	0.126839	4.30903	6.04301
DNAJC16	-0.433013	7.08058e-08	7.14993	5.49274e-06	6.53473	37.6398
SCARNA21B	-3.18054	0.383461	0.416279	0.661238	-4.47826	0.770651
AGMAT	0.518019	0.203357	0.691741	0.54219	-0.323366	1.65366
CHCHD2P6	0.998586	0.00670093	2.17387	0.0673331	0.141215	7.88436
DDI2	-0.0368215	0.66257	0.178768	0.838191	5.42071	0.192299
PLEKHM2	0.174501	0.0724829	1.13976	0.320008	4.64885	3.34141
PTPRC	-0.0624773	0.343364	0.464246	0.661238	6.9689	0.912064
ISG20L2	-0.0570624	0.494892	0.30549	0.746864	5.36394	0.471559
HDAC1	-0.0784247	0.222802	0.652081	0.5456	7.31049	1.51722
GAS5-AS1	-1.92058	0.00500974	2.30018	0.0542744	-1.40694	8.48394
KLHL20	-0.0476039	0.588773	0.230052	0.794995	5.10922	0.295404
LDLRAP1	-0.360648	3.98106e-06	5.4	0.000167204	6.37666	25.7323
HMGN2	0.144095	0.00651884	2.18583	0.0659967	9.00582	7.94079
U8	3.16128	0.390636	0.408228	0.661238	-4.47717	0.747594
IRF2BP2	0.0629779	0.365321	0.437326	0.661238	6.61303	0.831967
EPHA2	4.07955	0.223486	0.65075	0.5456	-4.21165	1.51242
ARHGEF19	0.228111	0.415787	0.381129	0.68547	0.722341	0.671371
ANO7L1	-0.498466	0.212098	0.673463	0.54219	-0.278684	1.59045
CPLANE2	-0.490888	0.0354115	1.45086	0.20914	1.32994	4.63013
FBXO42	-0.22085	0.0161078	1.79296	0.123436	5.03174	6.12937
SZRD1	0.00508053	0.935199	0.0290959	0.985693	7.40716	0.00666572
RPL22P3	0.216631	0.378432	0.422012	0.661238	1.19638	0.787286
NIPAL3	-0.201773	0.00307888	2.51161	0.0379623	7.10247	9.50825
FCRL1	4.63704	0.134882	0.870047	0.44045	-3.98679	2.29636
ATP1A1-AS1	0.287416	0.256143	0.591517	0.593231	1.03382	1.31421
LINC01762	-3.18054	0.383461	0.416279	0.661238	-4.47826	0.770651
CD58	-0.0230953	0.817328	0.0876035	0.923399	4.38974	0.0538191
NAP1L4P1	1.58827	0.0649111	1.18768	0.302291	-2.18961	3.53411
SWT1	-0.00123194	0.990975	0.00393715	0.996898	4.0024	0.000128999
RPL22P24	0.462831	0.136557	0.864687	0.442835	0.538934	2.27639
RPL5P5	0.637618	0.533978	0.272477	0.76315	-2.71418	0.391255
IVNS1ABP	-0.0390703	0.498388	0.302433	0.749691	7.9854	0.463933
BEST4	0.897353	0.651696	0.185955	0.834649	-3.99342	0.205711
SH2D2A	0.0563544	0.832693	0.0795153	0.931386	0.834613	0.0450129
UBE2Q1	-0.0522976	0.42749	0.369074	0.695642	6.96943	0.638185
UBE2Q1-AS1	1.85229	0.273839	0.562505	0.613349	-3.63483	1.21872
ZMYM4-AS1	2.0196	0.229982	0.638307	0.555838	-3.55014	1.46956
KIAA0319L	-0.126219	0.132143	0.878956	0.436935	5.57018	2.32957
LRRC41	0.0133497	0.871864	0.0595514	0.950965	5.59228	0.0262363
UQCRH	0.131787	0.0506731	1.29522	0.25929	6.96948	3.97557
NSUN4	0.0804296	0.498235	0.302566	0.74961	3.72317	0.464264
FAAH	0.257773	0.696735	0.156932	0.860878	-1.65911	0.153345
LAX1	-2.20806	0.179138	0.746813	0.515478	-3.47442	1.84622
DHCR24	-0.362585	3.15022e-08	7.50166	2.85996e-06	8.20163	40.2389
TMEM61	0.828362	0.761642	0.118249	0.894886	-4.34456	0.0928216
DNM3OS	-1.43106	0.0376161	1.42463	0.21802	-1.58566	4.51848
COA6-AS1	-0.224431	0.814425	0.089149	0.922266	-2.62016	0.0555748
TENT5C-DT	-4.65537	0.117339	0.930557	0.418001	-3.99211	2.52407
LINC01562	-0.327235	0.84343	0.0739509	0.937362	-3.71876	0.0393312
ELF3-AS1	-2.33126	0.5405	0.267205	0.76315	-4.63098	0.378962
PABPC4-AS1	-4.65587	0.120979	0.917291	0.422643	-3.99107	2.4738
HIPK1-AS1	0.727523	0.156863	0.80448	0.481221	-0.874212	2.05489
RNF207-AS1	2.31254	0.544108	0.264314	0.76315	-4.63272	0.372231
ZNF436-AS1	0.383862	0.682967	0.1656	0.850946	-2.63813	0.168416
LINC02574	5.19586	0.0579238	1.23714	0.281693	-3.72088	3.73753
LINC02795	-1.91293	0.00460074	2.33717	0.051314	-1.41338	8.6613
LINC02772	-0.144334	0.490841	0.309059	0.74321	1.59532	0.48051
CD101-AS1	0.818326	0.194341	0.711435	0.538555	-1.5219	1.72239
LINC02818	-2.33126	0.5405	0.267205	0.76315	-4.63098	0.378962
ITPKB-IT1	-0.0216384	0.987666	0.0053901	0.996898	-3.48112	0.000240921
THBS3-AS1	-2.33126	0.5405	0.267205	0.76315	-4.63098	0.378962
INKA2-AS1	-0.852523	0.000224161	3.64944	0.00474573	1.54234	15.4078
LRRC8C-DT	0.392022	0.123117	0.909682	0.425042	1.01942	2.44491
CNN3-DT	-4.65336	0.12665	0.897396	0.429577	-3.99626	2.39879
NFIA-AS2	-0.737615	0.555995	0.254929	0.770609	-3.21334	0.35049
LINC01783	-4.40397	0.156808	0.804631	0.481203	-4.09868	2.05529
LINC01744	3.15911	0.385515	0.413959	0.661238	-4.48174	0.764009
CDC20-DT	0.238887	0.705202	0.151687	0.866344	-1.59313	0.144476
LITATS1	-0.176824	0.268588	0.570913	0.608009	2.63883	1.24673
DHDDS-AS1	0.238801	0.783175	0.106141	0.907072	-2.44398	0.0764015
SPEN-AS1	-0.100608	0.562593	0.249806	0.775514	2.33666	0.338957
RUSC1-AS1	-0.284357	0.496223	0.304323	0.74795	-0.381825	0.468645
BCAR3-AS1	-2.40841	0.0405411	1.3921	0.227551	-2.70477	4.37625
LINC02884	-0.954987	0.00226971	2.64403	0.0298465	0.61732	10.1614
LINC01750	-0.0182437	0.993903	0.00265603	0.996898	-4.21482	5.88579e-05
RBM15-AS1	-0.0303576	0.934809	0.029277	0.985632	-0.0789437	0.00674634
SLC2A1-DT	0.328642	0.588603	0.230178	0.794963	-1.43093	0.295677
PRKACB-DT	-0.209195	0.867943	0.0615088	0.94918	-3.27909	0.0278771
DCAF8-DT	-0.0699065	0.914535	0.0387996	0.972881	-1.66315	0.0116143
ARHGEF2-AS2	0.019455	0.966189	0.014938	0.996898	-0.713567	0.00181172
LINC01344	0.708081	0.387533	0.411691	0.661238	-2.20605	0.757546
LINC01134	-0.150533	0.490752	0.309138	0.743206	1.67044	0.480709
SRGAP2-AS1	-2.33126	0.5405	0.267205	0.76315	-4.63098	0.378962
H3-3A-DT	-0.737429	0.303407	0.517974	0.638315	-1.86145	1.07741
LINC02609	-5.05356	0.0769382	1.11386	0.330826	-3.80426	3.23876
PKN2-AS1	-0.317507	0.564854	0.248064	0.777651	-1.19956	0.33504
LINC01703	3.15911	0.385515	0.413959	0.661238	-4.48174	0.764009
LINC00862	-0.516091	0.67961	0.167741	0.84816	-3.14957	0.172196
LINC02805	0.0141007	0.932059	0.0305565	0.983945	2.366	0.00732898
LINC01132	-0.655532	0.388137	0.411015	0.661238	-2.05209	0.755615
LINC01786	-2.33075	0.539764	0.267796	0.76315	-4.63203	0.380345
DHCR24-DT	-2.46549	0.112808	0.947659	0.411061	-3.34502	2.58728
SSU72-AS1	0.121096	0.839181	0.0761442	0.935373	-1.41649	0.0415408
SLC16A1-AS1	0.682436	0.247927	0.605677	0.582558	-1.3599	1.36108
LRIG2-DT	1.01923	0.203083	0.692326	0.54219	-2.12363	1.65566
LINC02790	0.508287	0.817765	0.0873715	0.923399	-4.1028	0.0535349
LINC01031	-3.17952	0.380998	0.419077	0.661238	-4.48036	0.77872
RASAL2-AS1	-0.0395402	0.856214	0.0674178	0.944542	1.48836	0.0331132
GORAB-AS1	-0.161262	0.841148	0.0751278	0.936458	-2.2047	0.0405171
LINC02801	3.15911	0.385515	0.413959	0.661238	-4.48174	0.764009
RRAGC-DT	-0.315949	0.511456	0.291192	0.759838	-0.815105	0.436223
LINC02608	-0.543031	0.326165	0.486563	0.661238	-1.19218	0.979898
DLEU2L	-0.83872	0.274912	0.560807	0.614428	-2.02564	1.21394
LINC01755	-0.869561	0.000564892	3.24803	0.010012	1.27345	13.2533
SMG7-AS1	0.731388	0.173941	0.759598	0.508308	-1.06063	1.89293
LINC01349	-2.33126	0.5405	0.267205	0.76315	-4.63098	0.378962
LINC01635	-2.33075	0.539764	0.267796	0.76315	-4.63203	0.380345
SNHG12	0.302305	0.496861	0.303765	0.748477	-0.541383	0.467254
LINC01675	0.201752	0.840654	0.0753826	0.936269	-2.69797	0.0407711
LINC02770	-0.328262	0.189864	0.721556	0.53112	1.13316	1.75791
LINC02606	0.310765	0.319462	0.49558	0.658311	0.599959	1.00764
PIK3CD-AS2	0.63574	0.260349	0.584443	0.598583	-1.18249	1.29096
PPP1R15B-AS1	1.07812	0.395407	0.402955	0.666331	-3.21925	0.732383
PDC-AS1	-0.940106	0.651208	0.18628	0.834275	-3.99346	0.206335
PRDX6-AS1	-0.12919	0.762339	0.117852	0.89497	-0.433886	0.0922808
NECTIN4-AS1	-2.33126	0.5405	0.267205	0.76315	-4.63098	0.378962
BTG2-DT	4.07523	0.21745	0.662641	0.54219	-4.22071	1.55301
LINC01719	0.268662	0.385129	0.414394	0.661238	0.462828	0.765307
MRPL20-AS1	0.226592	0.079639	1.09887	0.335773	3.32585	3.17819
NCMAP-DT	-0.311024	0.58117	0.235697	0.789037	-1.21425	0.30765
MIR34AHG	-0.592778	0.592059	0.227635	0.796438	-2.99752	0.290176
LNCTAM34A	-1.49525	0.415137	0.381809	0.68503	-3.80354	0.672939
CAMTA1-DT	0.0633749	0.916941	0.0376586	0.974253	-1.4399	0.0109672
DHX9-AS1	0.160043	0.856441	0.0673026	0.944584	-2.47455	0.0330071
LINC02813	-2.33126	0.5405	0.267205	0.76315	-4.63098	0.378962
LINC02768	4.07523	0.21745	0.662641	0.54219	-4.22071	1.55301
ACBD3-AS1	-0.0182141	0.995316	0.00203893	0.996898	-4.48105	3.47454e-05
ZRANB2-AS1	-1.42871	0.295693	0.529158	0.6306	-3.27848	1.11213
IL6R-AS1	0.149221	0.770483	0.113237	0.900311	-0.937889	0.0858806
DYRK3-AS1	-5.36734	0.0421666	1.37503	0.233709	-3.63294	4.31115
BCL10-AS1	-0.324669	0.610976	0.213976	0.810088	-1.54479	0.261466
SMYD3-AS1	-2.33126	0.5405	0.267205	0.76315	-4.63098	0.378962
RABGAP1L-DT	-1.51183	0.0686849	1.16314	0.312669	-2.05108	3.43504
ATF6-DT	-0.207545	0.654545	0.18406	0.835213	-0.709417	0.202214
LRP8-DT	-1.17292	0.0722635	1.14108	0.319311	-1.4859	3.34675
MIR9-1HG	-3.17952	0.380998	0.419077	0.661238	-4.48036	0.77872
LINC02778	-1.71022	0.333665	0.476689	0.661238	-3.71435	0.949258
ST3GAL3-AS1	3.68991	0.276931	0.557629	0.615516	-4.34297	1.20345
MDS2	-4.0972	0.21373	0.670135	0.54219	-4.21799	1.57873
ICMT-DT	0.331724	0.707509	0.150268	0.867673	-2.48659	0.142109
LINC00184	-4.0972	0.21373	0.670135	0.54219	-4.21799	1.57873
LINC01732	-3.18054	0.383461	0.416279	0.661238	-4.47826	0.770651
POU2F1-DT	4.07523	0.21745	0.662641	0.54219	-4.22071	1.55301
LINC00624	-0.493569	0.425847	0.370747	0.694267	-1.46092	0.642769
EXOSC10-AS1	0.959454	0.289595	0.538209	0.624617	-2.45539	1.14134
LINC02774	3.15911	0.385515	0.413959	0.661238	-4.48174	0.764009
MIR181A1HG	-2.27611	0.0505061	1.29666	0.259029	-2.79382	3.9776
JTB-DT	0.654343	0.0542386	1.26569	0.270817	0.224811	3.85353
TFAP2E-AS1	0.643142	0.196091	0.707542	0.54077	-0.839629	1.70874
LINC02803	4.63058	0.129803	0.886714	0.431295	-4.0003	2.3586
LINC02766	-4.65638	0.128794	0.890103	0.431295	-3.99003	2.37142
LYPLAL1-DT	-0.177088	0.387817	0.411373	0.661238	1.71451	0.756637
LYPLAL1-AS1	-5.05506	0.0682299	1.16603	0.311758	-3.80117	3.44811
LINC02811	0.503447	0.656108	0.183025	0.835213	-2.87524	0.200243
DOCK7-DT	0.214206	0.799238	0.0973241	0.915339	-2.31086	0.065257
ZNF496-DT	0.600073	0.02486	1.6045	0.165547	0.969318	5.29374
ZNF687-AS1	-1.10528	0.164477	0.783895	0.49407	-2.09477	1.98017
LINC01222	3.15911	0.385515	0.413959	0.661238	-4.48174	0.764009
DCST1-AS1	0.873762	0.379033	0.421323	0.661238	-2.71965	0.785214
LINC00853	-0.346346	0.277942	0.556045	0.616855	0.34034	1.19857
PACERR	0.418745	0.729305	0.137091	0.879591	-3.05192	0.120849
ZNF692-DT	-2.33126	0.5405	0.267205	0.76315	-4.63098	0.378962
KDM4A-AS1	0.0743637	0.846914	0.0721608	0.939359	-0.193813	0.0375919
LINC00467	0.066244	0.704183	0.152314	0.865707	2.19058	0.145526
OVAAL	4.63704	0.134882	0.870047	0.44045	-3.98679	2.29636
VAV3-AS1	-0.912325	0.0195014	1.70993	0.140678	0.00338744	5.75843
LINC01704	-3.17952	0.380998	0.419077	0.661238	-4.48036	0.77872
ANKRD13C-DT	0.31632	0.318196	0.497305	0.656605	0.394689	1.01297
LINC02765	-0.113628	0.857168	0.0669338	0.944785	-1.55519	0.0326703
CLCA4-AS1	0.778523	0.0143956	1.84177	0.114862	0.441646	6.34945
ZMPSTE24-DT	0.393762	0.0458589	1.33858	0.245344	1.87804	4.15602
FALEC	-0.411744	0.537946	0.269261	0.76315	-1.71873	0.383716
LINC02773	-2.34183	0.268774	0.570613	0.608296	-3.89565	1.2454
FLVCR1-DT	0.291158	0.598618	0.222851	0.800613	-1.2023	0.280029
LINC01705	-4.09922	0.216377	0.664789	0.54219	-4.21381	1.56038
[truncated: 18,792 more rows]
